# Supplementary material for: Lipid‐Driven OLR1/FOXM1/FGF19 Axis Orchestrates Crosstalk in an Epithelial‐Fibroblast Positive Feedback Promoting Progesterone Resistance in Endometrial Cancer
Source: Adv Sci (Weinh). 2025 Nov 21;13(6):e11943. doi: 10.1002/advs.202511943 (PMC12866857; doi:10.1002/advs.202511943)
Supplement: Supplementary file 2 — Supplemental Table 1 [file ADVS-13-e11943-s003.xlsx]

## Sheet: limmaTab2
Table S1 Differentially expressed genes between MR and MS groups in scRNA
logFC	AveExpr	t	P.Value	adj.P.Val	B
LOC613037	-7.59136	10.7654	-2.1025	0.0927663	0.886391	-4.0041
RPS26P11	-7.16152	8.47413	-2.82591	0.0393281	0.844036	-3.49258
RPL21	-6.02925	9.09611	-2.48562	0.0583543	0.857279	-3.72134
ALPP	-5.70918	9.27542	-3.94735	0.0121931	0.821344	-2.89745
HPR	-5.67689	7.57399	-2.39765	0.0648	0.868238	-3.78407
RPSAP9	-5.40813	9.92306	-2.78301	0.0412934	0.847447	-3.52016
RPL13AP20	-5.12904	10.1377	-2.90829	0.035841	0.844036	-3.44063
LOC100132247	-4.97799	12.1942	-2.03098	0.101341	0.886391	-4.05936
RGPD5	-4.86701	8.02886	-2.08424	0.0948787	0.886391	-4.01814
PPIAL4B	-4.77718	5.43754	-2.50892	0.0567674	0.857279	-3.70496
RPS28	-4.76817	9.32387	-3.08638	0.0294322	0.826775	-3.33297
ANXA8	-4.67957	6.2393	-8.24406	0.000561933	0.785816	-1.96243
POTEE	-4.67484	8.41254	-2.05836	0.0979629	0.886391	-4.03813
AKR1C2	-4.64739	7.24435	-2.43083	0.0622809	0.864543	-3.76024
UPK1B	-4.63634	8.7193	-2.00222	0.105022	0.886391	-4.08175
TPI1P3	-4.57339	6.75793	-1.96041	0.110629	0.886391	-4.11448
ADAMTS8	-4.48219	6.79438	-2.66675	0.0471962	0.848324	-3.59676
LEFTY2	-4.4095	5.7106	-1.66928	0.15939	0.891832	-4.34616
LOC441869	-4.40051	7.48765	-3.82673	0.0136999	0.821344	-2.95054
ANXA8L2	-4.36399	5.38457	-7.54461	0.000832691	0.785816	-2.03821
SERPINA6	-4.33822	5.71182	-2.40396	0.0643122	0.867892	-3.77952
NCRNA00182	-4.33279	8.93384	-3.26248	0.0243441	0.821344	-3.23267
HP	-4.3305	10.4028	-1.26587	0.264436	0.897377	-4.66541
PPIAL4G	-4.252	8.31672	-2.71463	0.0446583	0.848324	-3.56489
CFHR1	-4.17906	5.40101	-1.61457	0.170768	0.891832	-4.39005
AGAP7	-4.16442	7.45284	-2.79259	0.0408451	0.847447	-3.51397
CLIC6	-4.14121	6.72319	-1.94294	0.113064	0.886391	-4.12821
FLJ39739	-4.13318	6.62461	-2.00337	0.104872	0.886391	-4.08085
TFF3	-4.12254	11.4905	-1.01628	0.358722	0.89834	-4.849
CDC20B	-4.12141	6.23008	-2.73759	0.0434954	0.848324	-3.54977
TBC1D3P2	-4.08511	4.68933	-2.65558	0.0478113	0.848324	-3.60426
SERPINE2	-4.0671	9.37053	-3.28402	0.0237938	0.821344	-3.22083
AGAP11	-3.99766	6.19806	-2.77539	0.0416543	0.848324	-3.52511
FAM27B	-3.99157	3.63876	-3.49816	0.0190311	0.821344	-3.10778
LOC100133161	-3.96991	10.2317	-1.95283	0.111679	0.886391	-4.12043
RPL13AP6	-3.88869	7.33739	-2.48163	0.0586309	0.857279	-3.72416
CDHR4	-3.87981	5.32028	-1.73914	0.145967	0.890811	-4.29017
TBC1D3G	-3.84573	6.76125	-1.91471	0.117118	0.886391	-4.15045
CRLF1	-3.82192	5.34584	-2.37707	0.066418	0.87062	-3.79895
NKX2-5	-3.8125	2.90625	-1.13979	0.308887	0.897377	-4.76032
GCSH	-3.81099	7.48531	-2.67593	0.0466972	0.848324	-3.59061
PKHD1L1	-3.79221	8.46894	-2.10719	0.0922312	0.886391	-4.0005
PTN	-3.77959	7.96292	-1.75075	0.143851	0.887934	-4.28088
OR7E37P	-3.75319	5.30877	-1.70773	0.151855	0.891832	-4.31533
CHL1	-3.74982	6.7592	-2.28916	0.0738433	0.883949	-3.86331
TEKT1	-3.7177	5.48101	-1.96099	0.110549	0.886391	-4.11402
DEFB4A	-3.68273	5.43017	-1.80313	0.134685	0.887149	-4.23902
GAD1	-3.64283	7.10863	-2.06006	0.0977571	0.886391	-4.03681
ECEL1	-3.63895	6.77906	-2.14265	0.0882946	0.886391	-3.97338
TRIM74	-3.63545	5.50756	-4.10018	0.0105522	0.821344	-2.83353
KCNK15	-3.60287	6.63458	-3.6121	0.0169486	0.821344	-3.05109
LOC349196	-3.58394	5.83463	-2.31726	0.0713756	0.87736	-3.84259
UMODL1	-3.5715	3.44517	-9.13617	0.000354537	0.727133	-1.88606
OVGP1	-3.55884	7.48981	-1.03029	0.352744	0.897377	-4.8392
TEKT4	-3.54158	5.53119	-3.51426	0.0187195	0.821344	-3.09963
NDP	-3.50619	7.24952	-1.88745	0.121177	0.886391	-4.172
LOC100133331	-3.49598	10.55	-1.90282	0.118871	0.886391	-4.15985
GOLGA6L5	-3.48428	7.24021	-4.12623	0.0102989	0.821344	-2.82299
C11orf88	-3.48144	4.26925	-1.85215	0.126653	0.886391	-4.2
HIST1H4K	-3.43447	4.92329	-1.93592	0.114058	0.886391	-4.13373
ADAM33	-3.42249	5.91784	-2.60509	0.0507041	0.848324	-3.63846
LTF	-3.41628	12.4162	-0.876555	0.423086	0.91749	-4.94257
SPIN2A	-3.41317	4.52696	-2.77566	0.0416413	0.848324	-3.52493
AZU1	-3.4007	3.3355	-1.60603	0.172616	0.891832	-4.3969
AGAP8	-3.39398	7.90135	-3.32658	0.0227474	0.821344	-3.19767
COL17A1	-3.38059	6.452	-1.98196	0.1077	0.886391	-4.09758
PGAM4	-3.36597	8.99701	-2.96952	0.0334745	0.836675	-3.4029
CCDC42B	-3.36198	6.27729	-2.94457	0.034417	0.838263	-3.41819
HLA-L	-3.36062	7.72476	-3.54837	0.0180791	0.821344	-3.08251
SOX21	-3.35334	3.81632	-1.32979	0.244219	0.897377	-4.61602
RGMA	-3.34359	7.51531	-2.22893	0.0794487	0.886391	-3.90816
FRMPD2L1	-3.34119	2.87791	-2.94944	0.0342305	0.838263	-3.41519
PLEKHG4B	-3.33922	6.78153	-1.94502	0.112771	0.886391	-4.12657
RSPH10B2	-3.30993	5.05542	-1.81753	0.132273	0.886691	-4.22755
CD207	-3.29939	5.77249	-2.49823	0.0574896	0.857279	-3.71247
LOC100132287	-3.28379	11.7028	-1.84866	0.127209	0.886391	-4.20278
IL12A	-3.27371	4.46607	-2.26371	0.0761576	0.886391	-3.88219
RPLP0P2	-3.24453	7.09623	-2.99194	0.0326526	0.833482	-3.38927
MUC16	-3.20381	11.3068	-1.9808	0.107856	0.886391	-4.09849
TBC1D3H	-3.1956	7.36977	-2.3334	0.0699989	0.876909	-3.83075
ALPPL2	-3.181	10.2396	-2.69443	0.0457102	0.848324	-3.57829
FLJ45445	-3.17984	10.9043	-1.80243	0.134804	0.887149	-4.23959
IHH	-3.17881	6.20898	-1.11608	0.317958	0.897377	-4.77771
WNT5B	-3.15976	5.70445	-2.96207	0.033753	0.836675	-3.40745
PLA2G10	-3.15438	4.72046	-2.63071	0.0492128	0.848324	-3.62105
ROPN1L	-3.15317	6.329	-2.67703	0.0466378	0.848324	-3.58988
CGB5	-3.15305	2.81056	-1.58411	0.177451	0.892844	-4.41447
STOML3	-3.14552	4.30229	-2.27321	0.0752843	0.88465	-3.87513
SYT8	-3.13439	5.86527	-2.14001	0.088581	0.886391	-3.97539
C1orf129	-3.13077	2.56538	-7.80729	0.00071576	0.785816	-2.00783
RIMBP3C	-3.12789	3.57792	-2.44215	0.0614467	0.862744	-3.75216
CD1C	-3.12474	5.19082	-2.83791	0.0387972	0.844036	-3.48493
IGF2	-3.12337	10.5404	-1.86754	0.124234	0.886391	-4.18778
FKBP9L	-3.09578	8.44679	-2.74379	0.0431874	0.848324	-3.54571
DNAI1	-3.09431	5.23602	-1.86329	0.124897	0.886391	-4.19115
SMOC1	-3.08029	4.95514	-2.04055	0.100145	0.886391	-4.05192
C3orf57	-3.0755	6.37549	-2.722	0.044281	0.848324	-3.56002
LPPR3	-3.07213	4.48244	-2.04989	0.0989945	0.886391	-4.04468
C21orf56	-3.06806	6.81324	-1.51539	0.193498	0.897377	-4.46944
RPL36A	-3.06697	9.65954	-3.58387	0.0174391	0.821344	-3.06492
CGB8	-3.04997	2.75902	-1.56102	0.182689	0.895067	-4.43295
PTH2R	-3.04768	6.83062	-1.23983	0.273109	0.897377	-4.68531
SCD5	-3.04659	8.55667	-3.22493	0.025339	0.821344	-3.25355
LRRC18	-3.04063	3.11309	-2.66924	0.0470604	0.848324	-3.59509
AGAP5	-3.04037	7.64776	-3.58984	0.017334	0.821344	-3.06199
ANXA2P3	-3.03776	6.63203	-2.48026	0.0587263	0.857279	-3.72512
CTAGE6	-3.03308	7.00864	-1.82579	0.130909	0.886691	-4.22097
PZP	-3.02859	5.06018	-1.5733	0.179884	0.893698	-4.42312
FAM92B	-3.02254	5.05345	-1.87869	0.122512	0.886391	-4.17894
CKB	-3.01801	11.2571	-2.86175	0.0377663	0.844036	-3.46981
TUBB3	-3.01113	11.5265	-4.87391	0.00533554	0.816466	-2.56073
LRRN4	-3.00524	4.89505	-1.417	0.218971	0.897377	-4.54761
LOC283731	-2.99994	4.45867	-2.21216	0.0810903	0.886391	-3.92075
RGS22	-2.99036	4.39142	-2.31079	0.0719354	0.880523	-3.84735
DES	-2.98295	7.53098	-1.01466	0.359419	0.898599	-4.85013
SPON1	-2.97922	9.93784	-1.94541	0.112716	0.886391	-4.12626
LOC442459	-2.96223	5.1395	-1.77278	0.13992	0.887149	-4.26326
ENKUR	-2.94642	6.24441	-2.7428	0.0432363	0.848324	-3.54635
C3orf16	-2.94295	2.92479	-3.18626	0.0264123	0.821344	-3.27534
DHRS4L1	-2.93999	6.07169	-2.78304	0.0412924	0.847447	-3.52015
CHST6	-2.9387	9.08096	-1.71429	0.150605	0.891832	-4.31007
TNNI3	-2.93558	5.65213	-1.32377	0.246059	0.897377	-4.6207
CHRDL2	-2.92707	4.11275	-0.963959	0.381812	0.908049	-4.88497
DMBT1	-2.92553	9.97324	-1.29578	0.25479	0.897377	-4.64239
LOC440905	-2.92444	7.23823	-1.70274	0.152811	0.891832	-4.31933
C9orf171	-2.92336	5.11248	-1.59903	0.174145	0.891832	-4.4025
KIF19	-2.91913	4.78929	-1.88259	0.121917	0.886391	-4.17585
DNAH9	-2.91572	6.57954	-1.80862	0.13376	0.887138	-4.23465
MRAP	-2.90859	2.4543	-2.13844	0.0887521	0.886391	-3.97659
HGFAC	-2.90681	3.5631	-5.50972	0.00322128	0.805343	-2.38859
ZNF90	-2.90199	10.4236	-3.38913	0.0213037	0.821344	-3.16426
PLA2G2A	-2.8978	3.37426	-2.68745	0.0460798	0.848324	-3.58293
C9orf24	-2.89444	6.55918	-1.75373	0.143313	0.887934	-4.27849
RSPO3	-2.89139	6.43567	-1.42943	0.215581	0.897377	-4.53778
RELN	-2.89075	5.57311	-1.0671	0.337436	0.897377	-4.81311
FLNC	-2.88898	7.12797	-1.83912	0.128738	0.886617	-4.21036
TUBA4B	-2.87751	5.82494	-1.57294	0.179967	0.893698	-4.42341
C1orf92	-2.87208	4.85146	-1.76071	0.14206	0.887838	-4.27291
CXCL14	-2.86744	9.89512	-1.25315	0.268643	0.897377	-4.67515
C2orf14	-2.85819	4.26868	-2.8555	0.0380335	0.844036	-3.47376
CCDC78	-2.85074	6.51561	-1.76542	0.141221	0.88781	-4.26914
LRRC50	-2.82594	6.43205	-2.3363	0.0697552	0.876909	-3.82863
MAP6	-2.82267	6.1433	-3.7997	0.0140665	0.821344	-2.96277
MYBPC2	-2.81973	4.40457	-1.58108	0.178129	0.89363	-4.41689
CLEC18B	-2.81167	4.54313	-2.5966	0.0512097	0.848324	-3.64426
SLC26A2	-2.80712	11.4135	-3.92947	0.0124038	0.821344	-2.90517
KCNJ15	-2.806	6.71403	-3.58132	0.0174842	0.821344	-3.06618
WDR38	-2.80302	6.17308	-1.94658	0.112552	0.886391	-4.12535
CGB	-2.80142	3.08938	-1.55036	0.185159	0.895143	-4.44148
NAIP	-2.79414	8.28465	-2.61721	0.0499926	0.848324	-3.63021
C2orf40	-2.79178	4.02678	-3.52281	0.0185566	0.821344	-3.09532
CGB1	-2.78866	2.6275	-1.49317	0.198985	0.897377	-4.48716
OR6W1P	-2.78349	4.30096	-1.57072	0.180471	0.893698	-4.42519
ISLR2	-2.77762	6.94103	-2.93603	0.0347462	0.838263	-3.42344
RBP4	-2.77333	3.06519	-2.13394	0.0892448	0.886391	-3.98003
NLRP2	-2.7528	8.32246	-1.46437	0.206324	0.897377	-4.51007
AKR1C1	-2.75262	7.27877	-2.8343	0.0389558	0.844036	-3.48722
NRCAM	-2.74491	8.29762	-1.83455	0.129478	0.886691	-4.21399
ANK2	-2.74412	7.94464	-2.68104	0.0464223	0.848324	-3.5872
FRMPD2	-2.73228	3.76431	-2.33913	0.0695172	0.876909	-3.82656
SERPINB5	-2.72987	5.27597	-1.3873	0.227275	0.897377	-4.57102
CCDC147	-2.72765	4.26597	-2.20706	0.0815971	0.886391	-3.92458
DPY19L2P2	-2.72248	4.50345	-2.35759	0.0679902	0.874914	-3.81309
SOX2	-2.71672	2.87093	-0.966472	0.380675	0.908049	-4.88327
EDARADD	-2.71111	9.36896	-2.17808	0.0845404	0.886391	-3.94646
PRSS1	-2.71097	2.84555	-1.68455	0.156353	0.891832	-4.33392
MORN5	-2.70989	5.23598	-1.72598	0.148405	0.891832	-4.30071
EYA1	-2.7078	5.66349	-1.45649	0.208377	0.897377	-4.51633
LOC645431	-2.70645	3.53174	-5.52882	0.00317505	0.805343	-2.38402
RIMS2	-2.69568	4.98908	-1.2464	0.270897	0.897377	-4.6803
TTLL10	-2.69236	5.03326	-1.53136	0.189646	0.897377	-4.45668
LOC113230	-2.68214	7.44328	-2.72983	0.0438847	0.848324	-3.55487
MMP23A	-2.67067	4.32522	-1.42928	0.215623	0.897377	-4.5379
HOXA5	-2.65455	6.09813	-1.76139	0.141939	0.887838	-4.27237
FAM20A	-2.65322	9.69568	-1.89166	0.12054	0.886391	-4.16867
PAPL	-2.6466	3.4695	-1.88868	0.120991	0.886391	-4.17103
DLX6	-2.64593	8.3749	-1.21393	0.281993	0.897377	-4.70496
SPOCD1	-2.63412	6.30383	-1.55173	0.18484	0.895143	-4.44039
FOXC1	-2.6278	7.95343	-2.25697	0.0767841	0.886391	-3.88721
TBX18	-2.62639	6.46501	-1.34804	0.238716	0.897377	-4.60179
DYDC1	-2.61541	3.41006	-2.53341	0.0551506	0.856509	-3.68786
C14orf19	-2.6147	4.91357	-3.08451	0.0294923	0.826775	-3.33407
CHI3L1	-2.61194	10.5376	-1.87328	0.123345	0.886391	-4.18323
CCDC37	-2.60989	5.17463	-1.6536	0.16257	0.891832	-4.35874
CYP21A2	-2.60795	5.96916	-2.2889	0.0738664	0.883949	-3.86351
TMEM200B	-2.6059	4.79383	-1.51245	0.194215	0.897377	-4.47178
FOXA1	-2.60551	6.45963	-1.20952	0.283532	0.897377	-4.70829
RPL9	-2.60398	11.6746	-2.2869	0.0740458	0.883949	-3.86499
DLX5	-2.60127	10.1098	-1.13061	0.31237	0.897377	-4.76707
COCH	-2.59917	5.63099	-4.06104	0.0109466	0.821344	-2.84955
FGFBP1	-2.59626	7.06852	-2.05479	0.0983956	0.886391	-4.04089
DDX11L2	-2.58845	3.84237	-2.06798	0.0968045	0.886391	-4.03069
AQP7P3	-2.58301	3.21898	-2.62865	0.0493307	0.848324	-3.62244
DBNDD1	-2.57966	10.0213	-2.78028	0.0414225	0.847447	-3.52193
CCDC114	-2.56746	7.63799	-2.78543	0.0411798	0.847447	-3.5186
CCDC17	-2.56669	5.25334	-1.26715	0.264018	0.897377	-4.66443
FAM183A	-2.55923	5.60068	-1.5516	0.18487	0.895143	-4.44049
SLCO1B3	-2.55584	2.3275	-3.70496	0.0154444	0.821344	-3.00661
REC8	-2.55057	10.0264	-1.39483	0.225143	0.897377	-4.56509
BCO2	-2.54995	3.96688	-1.93173	0.114655	0.886391	-4.13703
POM121L8P	-2.54656	3.81321	-2.00234	0.105007	0.886391	-4.08166
LOC644172	-2.54586	6.08837	-4.66691	0.00635399	0.816466	-2.62612
GRIK5	-2.54211	5.29149	-1.68918	0.155444	0.891832	-4.3302
CAPSL	-2.53655	6.46778	-1.96612	0.109845	0.886391	-4.11
OLFM4	-2.52885	7.73426	-0.637902	0.553187	0.95726	-5.08035
ARMC3	-2.52648	7.53959	-1.94679	0.112523	0.886391	-4.12518
CACNA2D3	-2.52573	4.9583	-2.29794	0.0730627	0.883949	-3.85683
PTCHD1	-2.52556	2.7161	-3.18528	0.0264401	0.821344	-3.2759
MAPK15	-2.52467	7.7019	-1.54558	0.186278	0.895143	-4.44531
FLJ42627	-2.51215	7.24475	-3.34686	0.0222673	0.821344	-3.18675
DNAH2	-2.51054	5.6953	-1.50497	0.196051	0.897377	-4.47775
PTGDS	-2.51013	9.28537	-1.99671	0.105744	0.886391	-4.08606
GPAT2	-2.50691	5.58456	-3.32458	0.0227954	0.821344	-3.19875
DNAH12	-2.5068	5.10621	-1.59802	0.174367	0.891832	-4.40331
C21orf128	-2.50612	2.54548	-1.66184	0.160891	0.891832	-4.35213
KCNH3	-2.49719	7.40672	-1.78422	0.137923	0.887149	-4.25412
GFRA3	-2.49638	6.06416	-0.698328	0.517864	0.947348	-5.0485
ZMYND10	-2.49503	8.16301	-2.11697	0.0911273	0.886391	-3.993
PABPC3	-2.48569	10.4349	-1.74033	0.14575	0.890334	-4.28922
CLDN3	-2.48489	12.0809	-1.69	0.155284	0.891832	-4.32955
PRKY	-2.48085	4.46786	-2.43939	0.0616489	0.862744	-3.75413
NBPF16	-2.48067	9.41864	-1.43547	0.213953	0.897377	-4.533
CTSL2	-2.47836	9.7416	-1.65962	0.161341	0.891832	-4.35391
RPL39	-2.4778	11.7233	-3.56578	0.0177618	0.821344	-3.07386
SLITRK6	-2.47748	4.79251	-1.07369	0.334756	0.897377	-4.80839
ATP5L2	-2.47503	3.09151	-4.03462	0.0112224	0.821344	-2.8605
RIMS4	-2.47315	5.81113	-2.14594	0.0879386	0.886391	-3.97088
REEP2	-2.47189	5.77628	-2.09245	0.0939229	0.886391	-4.01183
LRRC17	-2.47029	6.86788	-2.80475	0.0402841	0.844934	-3.50614
CLEC18C	-2.46918	3.74987	-1.93224	0.114583	0.886391	-4.13663
C13orf30	-2.46623	5.66683	-1.5867	0.176873	0.892719	-4.41239
NPIPL3	-2.46429	12.1082	-1.9283	0.115148	0.886391	-4.13973
WDR16	-2.46422	4.5823	-1.68169	0.156917	0.891832	-4.33621
SLC43A1	-2.46081	7.44396	-1.22681	0.277544	0.897377	-4.69521
LRRC46	-2.45815	7.55107	-1.952	0.111794	0.886391	-4.12108
TUBB4Q	-2.45428	5.12329	-2.36511	0.0673781	0.874914	-3.80762
NELL1	-2.45388	3.06255	-1.22201	0.279195	0.897377	-4.69885
PRKAR2B	-2.44866	6.93953	-3.54036	0.0182272	0.821344	-3.08651
ARX	-2.44612	2.98116	-1.06577	0.337978	0.897377	-4.81406
PPP4R4	-2.4452	3.71466	-1.64985	0.16334	0.891832	-4.36175
CXorf41	-2.44354	2.91292	-1.59041	0.176048	0.892224	-4.40942
SPDYE2	-2.4429	5.402	-1.25128	0.269265	0.897377	-4.67658
C19orf51	-2.44059	8.10804	-1.68978	0.155326	0.891832	-4.32972
FAM181A	-2.44028	5.47462	-1.26934	0.2633	0.897377	-4.66275
CCL21	-2.4281	5.34825	-1.17823	0.294667	0.897377	-4.73179
NTN1	-2.4264	9.70492	-1.78485	0.137813	0.887149	-4.25361
SPATS1	-2.4257	2.68666	-1.59215	0.175661	0.891832	-4.40802
AQP7P1	-2.42184	4.26248	-1.98278	0.107591	0.886391	-4.09695
PPIAL4C	-2.42103	7.63963	-2.83751	0.0388146	0.844036	-3.48518
ODAM	-2.41893	5.00076	-2.10979	0.0919365	0.886391	-3.99851
MSI1	-2.41525	7.80277	-1.6148	0.170718	0.891832	-4.38986
TPSD1	-2.41227	3.88815	-6.3586	0.00175455	0.805343	-2.21254
POM121L9P	-2.41208	4.50976	-4.61431	0.00664813	0.816466	-2.64356
MORF4	-2.40519	5.80311	-1.60929	0.171908	0.891832	-4.39428
SORCS1	-2.40464	3.9427	-2.06861	0.0967284	0.886391	-4.0302
LOC100287718	-2.40374	3.64079	-1.61431	0.170824	0.891832	-4.39026
C1QTNF9	-2.40288	4.3287	-2.24233	0.0781634	0.886391	-3.89813
IQUB	-2.39589	5.39501	-4.58268	0.00683273	0.816466	-2.65422
BAI2	-2.39007	6.59154	-2.36076	0.0677316	0.874914	-3.81079
BAALC	-2.38918	5.72965	-2.08583	0.0946932	0.886391	-4.01692
C10orf81	-2.38728	10.8927	-1.21972	0.279984	0.897377	-4.70058
HIST2H2AC	-2.38187	7.48566	-1.46613	0.205869	0.897377	-4.50868
C13orf26	-2.37782	2.94356	-1.46863	0.205222	0.897377	-4.50669
SIX2	-2.37776	5.39127	-0.878152	0.422301	0.917018	-4.94155
SCGB3A1	-2.37455	4.86571	-0.856184	0.433198	0.922638	-4.9555
RSPO1	-2.36925	3.85207	-1.06844	0.336891	0.897377	-4.81215
ATP12A	-2.36838	3.14399	-1.29131	0.256211	0.897377	-4.64584
LOC100190938	-2.36722	6.24224	-1.89429	0.120144	0.886391	-4.16659
CLEC4F	-2.36518	4.46891	-2.28901	0.0738566	0.883949	-3.86342
DLK2	-2.36271	2.84199	-3.38031	0.0215007	0.821344	-3.16893
AGAP6	-2.36198	8.75975	-3.78686	0.0142447	0.821344	-2.96862
C20orf85	-2.35787	7.72471	-1.3047	0.251976	0.897377	-4.63549
HAS3	-2.35276	6.40462	-1.53044	0.189865	0.897377	-4.45742
APCDD1L	-2.35193	4.19969	-0.973084	0.377698	0.908049	-4.87878
OSR2	-2.35025	6.97865	-1.63091	0.167287	0.891832	-4.37694
LRP2	-2.34898	5.72973	-1.29805	0.254069	0.897377	-4.64063
AKR1C3	-2.34319	9.76532	-1.58317	0.177661	0.893181	-4.41522
FAM179A	-2.33762	4.90724	-2.00457	0.104716	0.886391	-4.07992
IRX5	-2.33759	4.14744	-1.32543	0.245551	0.897377	-4.61941
GAS2L2	-2.33716	4.84535	-1.14686	0.306227	0.897377	-4.7551
THNSL2	-2.33616	8.23385	-0.991531	0.369495	0.903458	-4.86615
NME2P1	-2.3358	8.69651	-2.62903	0.049309	0.848324	-3.62218
SPAG8	-2.33074	5.86608	-2.35037	0.068583	0.874914	-3.81835
SPEF1	-2.32802	6.58697	-2.55074	0.0540374	0.856509	-3.67583
CCDC108	-2.3272	6.26889	-1.80705	0.134024	0.887138	-4.2359
WFIKKN1	-2.32406	3.85121	-2.89948	0.0361969	0.844036	-3.44612
ATP5EP2	-2.32206	9.07385	-1.67421	0.158403	0.891832	-4.34221
LOC653786	-2.32037	3.60788	-3.17983	0.0265956	0.821344	-3.27899
TTC29	-2.31225	3.81547	-1.62923	0.167641	0.891832	-4.37829
GOLGA6L9	-2.30807	8.99727	-6.08727	0.00211474	0.805343	-2.2632
C10orf95	-2.3074	5.41024	-2.2667	0.0758815	0.886391	-3.87996
HMX2	-2.30613	2.20265	-1.06265	0.339256	0.897377	-4.81629
KANK4	-2.3055	6.52469	-1.17025	0.297572	0.897377	-4.73775
DLEC1	-2.29952	5.72175	-1.57437	0.179641	0.893698	-4.42226
EIF3C	-2.29673	8.41596	-2.86158	0.0377733	0.844036	-3.46992
SCGB1A1	-2.29489	5.50127	-0.727431	0.501419	0.93982	-5.03238
LOC641298	-2.29412	7.17176	-1.29996	0.253469	0.897377	-4.63916
XG	-2.29047	5.15873	-0.700483	0.516633	0.946749	-5.04733
PGA5	-2.28545	2.42547	-3.0817	0.029583	0.826775	-3.33572
BBOX1	-2.28491	4.55839	-1.44749	0.210748	0.897377	-4.52347
LOC644165	-2.28301	6.55482	-1.65023	0.163263	0.891832	-4.36145
SNORA57	-2.27763	2.89435	-4.75814	0.0058792	0.816466	-2.59668
FOXN4	-2.27442	5.10637	-1.74391	0.145095	0.890334	-4.28635
SPDYE8P	-2.27359	6.66876	-1.63279	0.16689	0.891832	-4.37543
NANOS3	-2.26917	3.78568	-4.83478	0.0055124	0.816466	-2.57271
KGFLP1	-2.26709	4.15449	-1.2697	0.263184	0.897377	-4.66248
DNALI1	-2.26246	9.94223	-1.65917	0.161433	0.891832	-4.35427
MYOC	-2.25881	5.22306	-2.17023	0.0853571	0.886391	-3.95241
CYP17A1	-2.25836	3.05006	-1.05266	0.34337	0.897377	-4.8234
CDH4	-2.25765	2.55666	-1.66805	0.159636	0.891832	-4.34714
C11orf66	-2.25719	6.0391	-1.69536	0.154239	0.891832	-4.32525
CCDC96	-2.25544	7.21182	-2.62682	0.0494359	0.848324	-3.62368
ARMS2	-2.25209	2.27152	-1.59998	0.173936	0.891832	-4.40174
GRIN3B	-2.25091	3.71201	-1.41505	0.219506	0.897377	-4.54915
C13orf18	-2.24856	7.21813	-4.72539	0.00604469	0.816466	-2.60713
VAX1	-2.24212	2.88943	-1.18189	0.293345	0.897377	-4.72905
HOXA2	-2.24063	4.56722	-1.76707	0.140928	0.8873	-4.26782
C15orf26	-2.23983	4.16066	-1.19165	0.289844	0.897377	-4.72174
ISYNA1	-2.23975	10.6257	-2.43117	0.0622555	0.864543	-3.76
TGM7	-2.23463	4.90535	-0.96951	0.379305	0.908049	-4.88121
SCARNA9	-2.23164	3.72353	-3.42691	0.0204826	0.821344	-3.14444
PSD	-2.22818	7.27014	-1.99098	0.1065	0.886391	-4.09053
ZGLP1	-2.22807	5.43035	-2.37846	0.0663067	0.869718	-3.79793
RPS26	-2.22804	11.3919	-2.94657	0.0343403	0.838263	-3.41695
PGA4	-2.22702	2.6478	-2.66944	0.0470495	0.848324	-3.59496
LYPLA2P1	-2.22437	8.82704	-2.19703	0.082603	0.886391	-3.93214
TPSAB1	-2.22345	7.86502	-6.07801	0.0021285	0.805343	-2.26501
C21orf94	-2.21909	2.10954	-1.08566	0.329935	0.897377	-4.79978
SLC28A1	-2.21426	2.69964	-1.50105	0.197021	0.897377	-4.48087
EFCAB10	-2.21179	4.72712	-2.63576	0.0489247	0.848324	-3.61763
IRX3	-2.21073	5.31372	-1.93673	0.113942	0.886391	-4.13309
CTAGE4	-2.20915	9.45221	-1.84392	0.127966	0.886391	-4.20654
C2orf62	-2.20636	4.65092	-1.13649	0.310137	0.897377	-4.76275
VIM	-2.20448	15.0071	-1.86706	0.124309	0.886391	-4.18816
LOC644936	-2.20294	7.54683	-2.16527	0.085877	0.886391	-3.95617
RPPH1	-2.19931	5.88241	-1.90747	0.118182	0.886391	-4.15617
C9orf135	-2.19926	3.25197	-1.11843	0.317046	0.897377	-4.77599
NGFR	-2.19921	4.68231	-3.10569	0.0288188	0.826775	-3.32167
CCDC144C	-2.19586	3.41891	-2.46694	0.0596615	0.859654	-3.73454
CHAC1	-2.19016	7.31035	-4.57625	0.00687103	0.816466	-2.6564
KLK10	-2.18955	9.54957	-0.848855	0.436881	0.923674	-4.9601
LOC407835	-2.18684	7.72521	-1.88662	0.121304	0.886391	-4.17266
CD164L2	-2.18668	4.96103	-2.26615	0.0759321	0.886391	-3.88037
C11orf41	-2.18198	4.66331	-1.46874	0.205195	0.897377	-4.5066
TP63	-2.17079	5.54386	-2.62851	0.0493388	0.848324	-3.62254
SNORA24	-2.16718	2.21828	-13.7684	5.44e-05	0.519097	-1.68073
LOC162632	-2.16664	7.28731	-2.62111	0.049766	0.848324	-3.62756
TMEM26	-2.16524	6.31311	-1.23974	0.273142	0.897377	-4.68538
LCAT	-2.16245	6.50547	-3.63394	0.0165802	0.821344	-3.04049
RAMP1	-2.1608	8.63554	-1.4573	0.208165	0.897377	-4.51569
TWIST2	-2.14892	4.35801	-1.33073	0.24393	0.897377	-4.61528
RPS27	-2.14805	10.4594	-1.14162	0.308195	0.897377	-4.75897
CACNA1A	-2.14492	4.26965	-3.46576	0.019676	0.821344	-3.12434
LRRC67	-2.14001	3.32997	-2.45252	0.0606929	0.862744	-3.74478
LOC653544	-2.1366	3.13238	-2.0362	0.100687	0.886391	-4.0553
PTCH2	-2.13396	5.36174	-2.21966	0.0803514	0.886391	-3.91511
CDHR3	-2.13378	6.16636	-1.35091	0.237862	0.897377	-4.59955
SLC6A20	-2.1324	7.39388	-1.91066	0.117712	0.886391	-4.15365
HSPB6	-2.13066	7.90211	-1.52608	0.19091	0.897377	-4.4609
ZNF502	-2.12659	6.02535	-2.33108	0.070195	0.876909	-3.83245
SCUBE2	-2.1236	7.0534	-2.3288	0.0703882	0.876909	-3.83412
PPIAL4D	-2.12273	4.0489	-2.62225	0.0496996	0.848324	-3.62678
AMH	-2.12187	4.07863	-1.29821	0.254021	0.897377	-4.64051
CEACAM5	-2.1206	8.39144	-1.52828	0.190381	0.897377	-4.45914
TRY6	-2.11898	2.60241	-1.48629	0.200716	0.897377	-4.49264
H2AFJ	-2.11867	9.77747	-4.05616	0.0109969	0.821344	-2.85156
EDA2R	-2.11857	4.1443	-3.6948	0.0156013	0.821344	-3.0114
C19orf59	-2.11845	4.11386	-1.24717	0.270639	0.897377	-4.67972
POM121L10P	-2.11588	5.37506	-1.477	0.203074	0.897377	-4.50003
SYT5	-2.11295	5.28984	-0.973889	0.377337	0.908049	-4.87823
CNGA4	-2.11266	3.6904	-1.5597	0.182994	0.895067	-4.43401
RRN3P2	-2.11195	5.55366	-1.84034	0.128542	0.886391	-4.20939
ANP32C	-2.10747	4.75464	-2.53423	0.0550974	0.856509	-3.68729
RPL23P8	-2.10667	9.10144	-4.74934	0.00592318	0.816466	-2.59948
NOS2	-2.10626	3.99015	-1.27298	0.262115	0.897377	-4.65996
FAM86B2	-2.10463	4.89936	-5.33541	0.00368239	0.805343	-2.43186
ALPL	-2.10389	10.6157	-1.31079	0.250073	0.897377	-4.63078
CCDC60	-2.10306	3.21108	-0.961367	0.382987	0.908049	-4.88673
C1orf158	-2.10241	4.77387	-1.44946	0.210228	0.897377	-4.52191
PMS2L2	-2.09983	8.1229	-1.81542	0.132624	0.886691	-4.22923
CXorf61	-2.09861	2.04931	-1.08558	0.329966	0.897377	-4.79984
B4GALNT4	-2.09725	7.94812	-1.36833	0.232737	0.897377	-4.58591
LOC400891	-2.09647	3.78059	-1.31091	0.250034	0.897377	-4.63068
RMRP	-2.09619	6.04447	-2.29505	0.0733179	0.883949	-3.85896
GOLGA6L10	-2.0948	8.0535	-5.3865	0.00353957	0.805343	-2.41889
LOC100132288	-2.09439	8.33743	-1.77761	0.139074	0.887149	-4.2594
FCER1A	-2.09428	5.04905	-1.43274	0.214688	0.897377	-4.53516
CCDC65	-2.09389	6.06053	-2.70386	0.0452154	0.848324	-3.57202
CTXN1	-2.09201	10.328	-3.07758	0.0297164	0.826775	-3.33814
KLK11	-2.09049	9.45826	-1.10042	0.324074	0.897377	-4.78911
AKR1B10	-2.08951	4.94259	-0.732584	0.498546	0.938642	-5.02948
FOXD4L3	-2.08465	2.98125	-2.24434	0.0779725	0.886391	-3.89663
CCDC81	-2.0805	4.70629	-1.61691	0.170264	0.891832	-4.38817
LRRC48	-2.0797	6.82949	-1.89609	0.119875	0.886391	-4.16517
NPAS3	-2.07752	8.0791	-1.2856	0.258037	0.897377	-4.65025
NKAIN4	-2.0775	5.04735	-2.86178	0.0377647	0.844036	-3.46979
CCNA1	-2.06994	9.70123	-0.909011	0.407362	0.911754	-4.92157
FAM166B	-2.06207	5.53213	-0.971488	0.378415	0.908049	-4.87986
GPR89C	-2.06109	8.7586	-2.13912	0.0886783	0.886391	-3.97607
C9orf117	-2.05949	6.25078	-1.49825	0.197717	0.897377	-4.48311
TPPP3	-2.055	9.54601	-1.34079	0.240887	0.897377	-4.60745
NWD1	-2.0543	6.22808	-1.41909	0.218398	0.897377	-4.54596
LOC728875	-2.05215	8.304	-2.59519	0.0512944	0.848324	-3.64523
DIO3	-2.04865	3.40848	-2.91471	0.0355845	0.844036	-3.43664
LOC441208	-2.0475	7.04853	-1.59928	0.17409	0.891832	-4.4023
NLRP7	-2.04292	3.88762	-1.61285	0.171137	0.891832	-4.39142
QRICH2	-2.04283	6.03605	-4.73991	0.00597063	0.816466	-2.60248
FNDC4	-2.0427	6.54445	-2.70316	0.0452522	0.848324	-3.57249
RSPH9	-2.0405	3.79285	-1.53633	0.188462	0.897377	-4.45271
CST6	-2.03804	5.55864	-1.31918	0.247471	0.897377	-4.62426
DIRAS1	-2.0374	3.77875	-1.80386	0.134562	0.887149	-4.23844
CMBL	-2.03084	8.05902	-1.25324	0.268611	0.897377	-4.67508
SMO	-2.03082	8.95721	-1.49828	0.197709	0.897377	-4.48308
LOC339047	-2.02693	11.0617	-3.2266	0.0252937	0.821344	-3.25262
EFCAB6	-2.02533	5.17226	-1.44344	0.211822	0.897377	-4.52668
PPAPDC1A	-2.02147	3.46298	-1.35036	0.238026	0.897377	-4.59998
TXNDC6	-2.02113	4.84834	-1.82956	0.130291	0.886691	-4.21797
LOC100132832	-2.01979	4.57792	-1.37005	0.232238	0.897377	-4.58457
NEK10	-2.01972	4.45222	-2.19536	0.0827716	0.886391	-3.9334
MEG3	-2.01459	4.87981	-1.71417	0.150628	0.891832	-4.31017
TPRXL	-2.0137	3.85718	-2.44629	0.0611445	0.862744	-3.74921
SCG5	-2.01347	5.59249	-1.24614	0.270984	0.897377	-4.6805
LOC100271836	-2.01307	9.72649	-1.4729	0.204123	0.897377	-4.50329
SYNC	-2.00952	8.42208	-1.34408	0.239902	0.897377	-4.60488
CEACAM22P	-2.00939	3.12033	-2.37297	0.0667453	0.872955	-3.80192
C4A	-2.00922	12.7222	-2.49339	0.0578195	0.857279	-3.71587
KRT6B	-2.00909	6.3549	-0.807025	0.458367	0.923674	-4.98587
NEK5	-2.0056	5.58595	-1.66923	0.1594	0.891832	-4.3462
PTGIS	-2.00554	5.64699	-0.828737	0.447117	0.923674	-4.97261
FAM22D	-2.00413	7.14204	-2.58828	0.0517105	0.848324	-3.64996
CLDN10	-1.9985	7.50137	-0.798322	0.462936	0.924304	-4.99113
NBPF14	-1.99748	9.81691	-1.40082	0.223458	0.897377	-4.56037
RTP1	-1.99555	1.99778	-1.08551	0.329996	0.897377	-4.79989
C4orf48	-1.99516	7.1978	-1.90591	0.118412	0.886391	-4.1574
CEP170L	-1.9894	4.539	-1.1934	0.28922	0.897377	-4.72042
BCYRN1	-1.98805	2.93295	-2.00256	0.104978	0.886391	-4.08149
GALNTL6	-1.98528	2.12733	-1.62363	0.168829	0.891832	-4.38278
SNORA67	-1.98404	3.08059	-2.05098	0.098861	0.886391	-4.04384
RPL18A	-1.98018	12.3213	-2.27432	0.0751834	0.88465	-3.87431
NBPF10	-1.97568	10.7649	-1.34138	0.240711	0.897377	-4.60699
LEFTY1	-1.96977	7.94606	-0.793825	0.465311	0.924832	-4.99382
SNHG3-RCC1	-1.9692	8.81712	-5.5116	0.00321669	0.805343	-2.38814
TMEM35	-1.96715	5.22604	-1.49642	0.198173	0.897377	-4.48457
MEGF11	-1.9631	6.44628	-0.685367	0.525307	0.948986	-5.05552
RTL1	-1.96177	1.98088	-1.08548	0.330008	0.897377	-4.79991
ZNF286B	-1.96017	6.54555	-2.10761	0.0921839	0.886391	-4.00018
IGFBP2	-1.96004	12.29	-1.1936	0.289151	0.897377	-4.72028
NPSR1	-1.95947	2.02932	-1.05841	0.340998	0.897377	-4.81931
HOXA9	-1.95589	8.55861	-1.86645	0.124404	0.886391	-4.18865
RARRES2	-1.95527	9.28228	-2.15034	0.0874651	0.886391	-3.96753
DNAH10	-1.95488	5.26466	-1.52398	0.191414	0.897377	-4.46257
SNORA25	-1.95461	2.73195	-1.96795	0.109595	0.886391	-4.10856
STAC2	-1.95442	4.63307	-0.940891	0.392374	0.910035	-4.90049
SIM2	-1.95056	5.62386	-1.74705	0.144522	0.889415	-4.28384
PSORS1C1	-1.94836	4.70329	-1.63259	0.166932	0.891832	-4.37559
KRT6C	-1.94659	5.77102	-0.919117	0.402561	0.910035	-4.91493
SLC26A9	-1.94623	6.26321	-2.36052	0.0677509	0.874914	-3.81096
HS3ST3B1	-1.94588	5.26728	-1.1462	0.306473	0.897377	-4.75558
TBC1D3C	-1.94307	8.19878	-2.41627	0.0633732	0.867274	-3.77068
RUNDC2C	-1.94137	5.73199	-1.32533	0.24558	0.897377	-4.61949
RSPH1	-1.93745	8.50418	-1.48706	0.200521	0.897377	-4.49203
VIPR2	-1.93693	4.67451	-1.86567	0.124526	0.886391	-4.18927
C2orf27B	-1.93547	2.65313	-2.29138	0.0736449	0.883949	-3.86167
ITGB6	-1.93533	9.23401	-1.05091	0.344098	0.897377	-4.82464
FANK1	-1.93374	8.14877	-2.58723	0.0517738	0.848324	-3.65068
TNIP3	-1.93106	4.69103	-1.84221	0.128241	0.886391	-4.2079
LOC647859	-1.92938	4.37505	-1.3042	0.252133	0.897377	-4.63588
FAM196A	-1.92679	2.62403	-3.53399	0.0183459	0.821344	-3.0897
CGB2	-1.92371	3.14783	-1.11469	0.318497	0.897377	-4.77873
PPP1R14C	-1.92252	8.39728	-0.904713	0.409417	0.912861	-4.92438
FSCN3	-1.92175	2.39213	-8.96321	0.000386386	0.727133	-1.89938
BCAS4	-1.92116	11.6227	-2.65217	0.0480009	0.848324	-3.60656
CNIH2	-1.9198	5.13518	-1.994	0.106101	0.886391	-4.08817
RPL7	-1.91732	12.5586	-3.01421	0.0318586	0.830639	-3.37584
HSFX1	-1.91516	3.83495	-1.07148	0.335654	0.897377	-4.80998
ADCYAP1R1	-1.913	4.25934	-0.93902	0.393241	0.910035	-4.90174
PLIN4	-1.91212	6.8385	-1.41966	0.218241	0.897377	-4.54551
TPSB2	-1.91168	7.68524	-3.54554	0.0181311	0.821344	-3.08392
DNAH5	-1.91098	7.0263	-2.11613	0.0912212	0.886391	-3.99365
DZIP1L	-1.90952	5.72375	-2.33053	0.0702421	0.876909	-3.83286
TNFRSF10C	-1.90731	6.29263	-2.50817	0.0568176	0.857279	-3.70549
GPER	-1.90729	6.14515	-2.66462	0.0473126	0.848324	-3.59819
TP73	-1.90716	6.08371	-2.62283	0.0496663	0.848324	-3.62639
PROK2	-1.90697	4.238	-1.03023	0.35277	0.897377	-4.83924
PLLP	-1.90677	9.98513	-2.86186	0.0377616	0.844036	-3.46974
PLAC8	-1.90536	6.13723	-2.12755	0.089949	0.886391	-3.98491
LOC80154	-1.90524	11.0557	-4.75688	0.0058855	0.816466	-2.59708
HS3ST3A1	-1.90354	6.20573	-1.02806	0.353691	0.897377	-4.84076
CCDC136	-1.903	4.1197	-1.51621	0.193297	0.897377	-4.46878
TNXB	-1.90029	7.90081	-1.28297	0.25888	0.897377	-4.65227
UBE2NL	-1.9002	3.7792	-4.11829	0.0103753	0.821344	-2.82619
LOC100133050	-1.90016	3.03612	-1.68974	0.155334	0.891832	-4.32975
FAM81B	-1.89944	5.3794	-1.35744	0.235928	0.897377	-4.59444
C11orf36	-1.89866	1.94933	-1.84325	0.128073	0.886391	-4.20707
ARTN	-1.89866	6.4699	-1.44631	0.21106	0.897377	-4.52441
CCDC135	-1.8986	5.50048	-1.14904	0.305411	0.897377	-4.75349
VWCE	-1.89637	4.89995	-3.45929	0.0198076	0.821344	-3.12766
ST6GALNAC5	-1.89399	6.12049	-1.28355	0.258694	0.897377	-4.65182
MMP9	-1.89328	9.65989	-2.44123	0.0615142	0.862744	-3.75282
ACR	-1.89279	3.70392	-2.22354	0.079973	0.886391	-3.9122
C1R	-1.88949	11.4981	-2.58861	0.0516903	0.848324	-3.64973
C11orf16	-1.88945	4.71374	-1.22022	0.279811	0.897377	-4.7002
LOC441454	-1.88907	4.19879	-2.99485	0.0325478	0.833482	-3.38751
SLC26A4	-1.88719	4.59553	-0.927962	0.398397	0.910035	-4.90909
GFPT2	-1.88598	6.69455	-1.22878	0.27687	0.897377	-4.69372
C22orf15	-1.88358	3.78556	-1.11509	0.31834	0.897377	-4.77843
AKR1C4	-1.88267	4.05	-1.44191	0.21223	0.897377	-4.5279
C9orf116	-1.88261	8.6187	-2.32499	0.0707131	0.876909	-3.83692
MC1R	-1.88	7.17514	-2.75275	0.042746	0.848324	-3.53984
KRT6A	-1.87893	7.8365	-0.737414	0.495864	0.937005	-5.02674
LOC284100	-1.87742	3.14476	-2.54681	0.0542881	0.856509	-3.67856
ANKRD22	-1.87592	7.90607	-3.28205	0.0238434	0.821344	-3.2219
GPR87	-1.87509	4.96277	-1.0436	0.347141	0.897377	-4.82982
TMEM233	-1.87312	3.07485	-4.16666	0.00991971	0.821344	-2.80684
NTRK2	-1.87123	6.11882	-3.35406	0.0220997	0.821344	-3.1829
RRAD	-1.86934	6.55046	-1.17965	0.294155	0.897377	-4.73073
SULF2	-1.86661	10.9717	-2.01196	0.10376	0.886391	-4.07416
WASH5P	-1.86593	9.0849	-1.95273	0.111692	0.886391	-4.12051
ZIC2	-1.86484	3.71439	-1.00598	0.363172	0.900999	-4.85616
TYW1B	-1.86431	7.55548	-2.48638	0.0583017	0.857279	-3.72081
ADRA2C	-1.86204	8.14718	-1.44677	0.210938	0.897377	-4.52404
CHI3L2	-1.86101	6.49986	-0.761647	0.482565	0.930503	-5.01281
TRAPPC5	-1.86097	10.1834	-2.60158	0.0509126	0.848324	-3.64086
GJB5	-1.86078	5.2659	-1.17382	0.296271	0.897377	-4.73509
INHBB	-1.8606	8.85647	-2.40589	0.0641636	0.867892	-3.77813
OPN1SW	-1.86059	2.88226	-3.02161	0.0315997	0.830639	-3.37139
C5orf49	-1.85953	6.65563	-1.18304	0.292933	0.897377	-4.7282
GRHL3	-1.8592	5.59582	-1.38205	0.228775	0.897377	-4.57514
GTF2IRD2B	-1.85854	8.84707	-2.44229	0.061436	0.862744	-3.75206
FAM189A2	-1.85697	8.02756	-1.07129	0.335729	0.897377	-4.81011
STON2	-1.8562	8.44295	-1.54682	0.185987	0.895143	-4.44432
CBR3	-1.85611	6.07288	-2.37916	0.066251	0.869718	-3.79743
LTB	-1.85508	7.82442	-1.59733	0.174519	0.891832	-4.40387
CCNO	-1.85508	8.52191	-1.71585	0.15031	0.891832	-4.30882
KCNE1	-1.85499	6.16022	-0.935869	0.394705	0.910035	-4.90384
PDLIM4	-1.85441	8.91692	-1.716	0.150281	0.891832	-4.3087
PRSS41	-1.85171	2.01096	-1.03676	0.350009	0.897377	-4.83464
PMS2L11	-1.85068	7.01729	-1.61758	0.17012	0.891832	-4.38763
FTHL3	-1.84866	11.0589	-1.76871	0.140637	0.887227	-4.26651
LOC642826	-1.84493	6.91635	-3.12802	0.0281277	0.826775	-3.3087
ATP2B3	-1.84109	2.3551	-1.96809	0.109576	0.886391	-4.10846
SLC13A4	-1.83711	3.05638	-3.46728	0.0196451	0.821344	-3.12355
CCDC151	-1.83458	5.17122	-1.76213	0.141807	0.887838	-4.27178
C1S	-1.82935	11.2982	-1.8251	0.131021	0.886691	-4.22151
PCDHA7	-1.82882	4.92207	-1.3787	0.229737	0.897377	-4.57778
WNT7A	-1.8281	7.16356	-0.67566	0.530929	0.951407	-5.06071
SRPX	-1.82765	4.87533	-2.41859	0.0631971	0.866048	-3.76901
EPM2AIP1	-1.82749	8.98912	-1.59105	0.175906	0.892091	-4.4089
HES6	-1.82571	9.50247	-2.72996	0.0438782	0.848324	-3.55479
LOC344967	-1.82322	4.35128	-2.65545	0.0478183	0.848324	-3.60435
DUOXA2	-1.82216	3.22218	-1.35875	0.235541	0.897377	-4.59341
VSTM2L	-1.82037	3.01401	-2.1302	0.0896563	0.886391	-3.98289
CBS	-1.81772	7.19109	-1.46218	0.206893	0.897377	-4.51181
SFRP4	-1.81769	8.98116	-0.837402	0.442686	0.923674	-4.96725
HYDIN	-1.8127	6.90502	-1.07228	0.335326	0.897377	-4.8094
AMTN	-1.81075	1.90537	-1.98902	0.106759	0.886391	-4.09206
ODF3L1	-1.80998	3.29502	-2.69539	0.0456593	0.848324	-3.57764
FBLN2	-1.80857	8.41219	-1.88121	0.122126	0.886391	-4.17694
TNFRSF18	-1.80843	7.83293	-1.07588	0.333869	0.897377	-4.80682
CLDN22	-1.80838	1.90419	-1.08533	0.330066	0.897377	-4.80002
SAA4	-1.80778	6.0589	-0.693811	0.520449	0.948268	-5.05096
PMS2CL	-1.80768	8.28078	-5.04344	0.00464253	0.816466	-2.51081
SCARNA7	-1.80766	3.07273	-3.25593	0.0245146	0.821344	-3.2363
DPY19L2P1	-1.80696	3.01848	-2.14654	0.0878742	0.886391	-3.97042
LIMS3	-1.80685	6.09082	-0.879023	0.421874	0.916777	-4.94099
FAM66D	-1.80675	4.51508	-2.32841	0.0704216	0.876909	-3.83441
SPIRE2	-1.80635	7.55074	-2.20345	0.0819577	0.886391	-3.9273
TNFSF12-TNFSF13	-1.80353	8.765	-1.05481	0.34248	0.897377	-4.82187
PTH1R	-1.80104	5.05281	-3.80903	0.0139387	0.821344	-2.95854
FBXL13	-1.80047	4.22549	-4.76298	0.00585523	0.816466	-2.59514
PDE1A	-1.80013	6.14977	-3.00538	0.0321708	0.830639	-3.38115
PXMP4	-1.79868	7.56875	-2.2068	0.0816231	0.886391	-3.92478
F8A1	-1.79839	9.16055	-1.29553	0.254868	0.897377	-4.64258
C7orf57	-1.79804	4.28679	-1.24802	0.270353	0.897377	-4.67906
C4orf22	-1.79555	2.20304	-1.34325	0.240148	0.897377	-4.60553
ANPEP	-1.79504	9.7508	-0.786869	0.469001	0.925449	-4.99797
LOC391322	-1.79291	5.21304	-1.87693	0.122782	0.886391	-4.18033
PHF7	-1.79243	5.53194	-2.5473	0.0542566	0.856509	-3.67821
CBWD6	-1.79141	8.44729	-3.28321	0.0238141	0.821344	-3.22127
NKX6-1	-1.79024	2.50535	-0.843605	0.439535	0.923674	-4.96339
CST2	-1.79012	4.09066	-1.32602	0.245369	0.897377	-4.61895
RGN	-1.78855	4.19678	-1.75659	0.142798	0.887838	-4.2762
CELP	-1.78823	5.04001	-0.776227	0.474689	0.927499	-5.00428
DHX40P1	-1.7882	3.93962	-1.53992	0.187611	0.896044	-4.44984
TNFSF14	-1.78786	4.63176	-1.14385	0.307359	0.897377	-4.75733
DACT2	-1.78724	8.66329	-1.14866	0.305552	0.897377	-4.75377
GSTM2P1	-1.78693	4.64278	-1.17035	0.297535	0.897377	-4.73767
FAM129A	-1.78666	8.99781	-2.68241	0.0463491	0.848324	-3.58629
SLC9A11	-1.78579	2.2212	-2.84312	0.0385692	0.844036	-3.48161
C5orf20	-1.78489	3.40704	-1.79208	0.136567	0.887149	-4.24784
C19orf36	-1.78459	5.95139	-3.41174	0.0208077	0.821344	-3.15236
FAM20C	-1.78402	9.79133	-1.32682	0.245126	0.897377	-4.61833
HOXA6	-1.78185	3.26985	-1.8811	0.122144	0.886391	-4.17703
TP53	-1.7807	10.5675	-2.47114	0.0593649	0.859387	-3.73157
MC4R	-1.77974	2.02456	-2.04752	0.0992854	0.886391	-4.04652
KCNK3	-1.77766	4.61472	-1.38779	0.227135	0.897377	-4.57063
YSK4	-1.77685	4.73984	-0.979356	0.374892	0.907319	-4.8745
C17orf97	-1.77595	7.99231	-3.28585	0.0237475	0.821344	-3.21982
TMEM232	-1.77548	4.98935	-1.29139	0.256185	0.897377	-4.64578
AGBL2	-1.77515	4.71865	-1.23491	0.274777	0.897377	-4.68905
FOXD4L5	-1.77381	2.68246	-2.32924	0.0703509	0.876909	-3.8338
KRT27	-1.77214	2.91287	-1.10264	0.323201	0.897377	-4.7875
DMRTA2	-1.7715	2.55385	-2.43953	0.0616387	0.862744	-3.75403
GPR68	-1.77031	5.73157	-3.56224	0.0178257	0.821344	-3.07561
ASB2	-1.76958	6.37605	-1.94269	0.113099	0.886391	-4.1284
COL7A1	-1.76441	7.94158	-1.24908	0.270001	0.897377	-4.67826
C15orf21	-1.7625	7.60931	-3.01325	0.0318924	0.830639	-3.37641
RSPH4A	-1.7624	6.31011	-1.40784	0.2215	0.897377	-4.55484
RTN1	-1.76173	7.40771	-1.48119	0.202006	0.897377	-4.4967
GPR89B	-1.76022	7.58225	-1.28476	0.258305	0.897377	-4.65089
RFX2	-1.75854	7.16231	-1.4619	0.206965	0.897377	-4.51203
CCDC74B	-1.75708	7.60503	-3.01234	0.0319247	0.830639	-3.37696
C2orf73	-1.75645	2.86163	-3.29489	0.0235213	0.821344	-3.21488
TAGLN	-1.75453	12.0415	-1.19189	0.289761	0.897377	-4.72156
KRT40	-1.75427	1.92672	-4.59792	0.00674306	0.816466	-2.64907
SFTPA2	-1.75375	3.94223	-1.10614	0.321828	0.897377	-4.78495
AMPH	-1.75303	4.19014	-2.53782	0.054865	0.856509	-3.68479
DTHD1	-1.75155	3.43012	-1.07116	0.335783	0.897377	-4.8102
TMEM213	-1.75134	5.92986	-0.64272	0.550313	0.956518	-5.07789
CHST5	-1.75131	4.42393	-3.49526	0.0190877	0.821344	-3.10926
APBA2	-1.75126	8.45754	-2.08955	0.094259	0.886391	-4.01405
ADAMTS14	-1.75034	6.25285	-1.507	0.195552	0.897377	-4.47613
DLX6AS	-1.75023	5.63407	-0.718642	0.506346	0.941713	-5.0373
TFF1	-1.74874	3.79869	-1.10545	0.322098	0.897377	-4.78545
TEKT2	-1.74742	7.04313	-1.5116	0.194422	0.897377	-4.47246
FKBP6	-1.74708	2.86789	-1.89134	0.120589	0.886391	-4.16892
LRRC37A2	-1.74639	8.24944	-2.19082	0.0832323	0.886391	-3.93683
TCTE1	-1.74594	3.41375	-1.45449	0.208902	0.897377	-4.51792
GLYATL2	-1.74434	8.86435	-0.60034	0.57593	0.95726	-5.09899
ATG9B	-1.74297	6.73842	-2.56188	0.0533352	0.855955	-3.66813
C10orf79	-1.74196	7.03375	-1.28537	0.258111	0.897377	-4.65042
CCDC40	-1.7415	8.55466	-2.1305	0.0896228	0.886391	-3.98265
CBLN1	-1.74149	3.21453	-0.735754	0.496785	0.937481	-5.02768
UCN2	-1.74118	2.93449	-1.86866	0.124061	0.886391	-4.1869
DPY19L2P4	-1.73807	2.89776	-1.64109	0.165155	0.891832	-4.36878
CCDC74A	-1.73524	8.20859	-2.00607	0.104522	0.886391	-4.07875
HAND2	-1.73515	6.05016	-1.52496	0.19118	0.897377	-4.4618
GAS6	-1.73175	9.80028	-5.1815	0.00415572	0.805343	-2.47242
PCSK1N	-1.73127	6.91716	-1.13843	0.309401	0.897377	-4.76132
BMS1P5	-1.72978	6.68432	-2.30193	0.0727103	0.883003	-3.85388
IL19	-1.7297	6.69225	-0.990267	0.370052	0.903681	-4.86702
TMPRSS3	-1.72948	9.90925	-1.41267	0.220164	0.897377	-4.55103
EFCAB3	-1.72836	2.26793	-3.77929	0.0143509	0.821344	-2.97208
HEY2	-1.72751	6.94898	-1.40195	0.223141	0.897377	-4.55948
TSNAXIP1	-1.72603	6.61235	-1.65308	0.162676	0.891832	-4.35915
ART3	-1.72262	4.12448	-0.953288	0.386668	0.908761	-4.89218
ZNF501	-1.7221	4.9954	-3.07084	0.0299365	0.826775	-3.34211
P2RY11	-1.72209	7.85235	-2.28952	0.073811	0.883949	-3.86305
SH2B2	-1.72085	7.31971	-1.61674	0.1703	0.891832	-4.3883
BOK	-1.72036	10.2907	-2.16297	0.0861197	0.886391	-3.95792
ITGB1BP2	-1.7203	3.3541	-1.62557	0.168415	0.891832	-4.38122
LMTK3	-1.71979	8.71115	-1.15855	0.301873	0.897377	-4.74644
KCNMB1	-1.71913	6.56162	-1.1825	0.293125	0.897377	-4.72859
FAM22A	-1.71857	6.30445	-2.01204	0.103749	0.886391	-4.07409
DEPDC7	-1.71829	4.10667	-1.49502	0.198522	0.897377	-4.48568
IGFL1	-1.71704	2.53963	-0.767413	0.479439	0.929702	-5.00945
EPHA4	-1.71548	7.79653	-1.77644	0.139279	0.887149	-4.26034
SNED1	-1.71388	7.85706	-3.7443	0.0148541	0.821344	-2.98822
CCDC11	-1.71333	6.14608	-1.49423	0.198719	0.897377	-4.48631
ACCN1	-1.71259	6.27519	-1.04019	0.34857	0.897377	-4.83223
PTPN5	-1.71257	2.53997	-2.21924	0.0803931	0.886391	-3.91543
SLC26A5	-1.70763	2.48185	-3.37475	0.0216259	0.821344	-3.17187
CSDAP1	-1.70693	5.64221	-9.92299	0.000244039	0.727133	-1.83284
CYP4X1	-1.70683	9.74974	-1.3053	0.251788	0.897377	-4.63503
TMEM178	-1.70639	7.01536	-1.09005	0.328181	0.897377	-4.79661
C2orf39	-1.70622	6.34664	-1.09264	0.327154	0.897377	-4.79475
CHRNA9	-1.70575	2.55855	-1.3972	0.224475	0.897377	-4.56323
NKX6-2	-1.70491	1.85245	-1.36309	0.234268	0.897377	-4.59002
PRRX1	-1.70441	10.7407	-0.971477	0.37842	0.908049	-4.87987
SUSD2	-1.70437	9.52324	-0.969347	0.379378	0.908049	-4.88132
TBC1D3	-1.70241	9.80342	-2.05073	0.0988915	0.886391	-4.04403
C1QTNF4	-1.70133	3.33694	-1.27137	0.26264	0.897377	-4.66119
SLC24A3	-1.70071	6.54199	-1.40939	0.221071	0.897377	-4.55362
NCF1C	-1.69706	6.37617	-1.22616	0.277767	0.897377	-4.6957
TREH	-1.69627	2.71068	-1.22105	0.279527	0.897377	-4.69958
NCRNA00173	-1.69309	2.74486	-1.87982	0.12234	0.886391	-4.17805
GPR97	-1.69134	5.43999	-0.761506	0.482642	0.930503	-5.01289
STAG3L1	-1.69013	7.49842	-1.48211	0.201772	0.897377	-4.49596
LOC399959	-1.68976	7.13362	-1.18872	0.290893	0.897377	-4.72394
ANXA2P1	-1.68543	8.23196	-2.1503	0.0874694	0.886391	-3.96756
CCDC39	-1.68196	4.53891	-1.35897	0.235477	0.897377	-4.59324
FBXL22	-1.68158	4.84229	-1.70797	0.151808	0.891832	-4.31514
LOC150786	-1.6796	7.51532	-1.93138	0.114705	0.886391	-4.1373
WBSCR28	-1.67888	3.26487	-1.25693	0.267386	0.897377	-4.67226
SCNN1B	-1.67763	9.44473	-0.618346	0.564954	0.95726	-5.09017
TUBB2A	-1.67744	10.6427	-1.77821	0.138969	0.887149	-4.25892
SDHAP3	-1.67404	8.24979	-2.49863	0.0574623	0.857279	-3.71219
MAP2	-1.67295	8.2378	-1.44195	0.212219	0.897377	-4.52786
HMX3	-1.67281	1.83641	-1.08517	0.330132	0.897377	-4.80014
MSL3L2	-1.6725	6.71272	-0.950145	0.388108	0.908761	-4.89429
MAP1B	-1.67142	9.2592	-2.25689	0.0767916	0.886391	-3.88727
FLJ16779	-1.66988	3.75035	-1.29669	0.2545	0.897377	-4.64168
CD99	-1.66874	11.2608	-3.35008	0.0221922	0.821344	-3.18503
FFAR2	-1.66856	5.07702	-0.698787	0.517601	0.947348	-5.04825
RPS2	-1.66852	14.441	-3.49747	0.0190446	0.821344	-3.10814
DNASE1L2	-1.66839	4.46028	-2.11659	0.09117	0.886391	-3.9933
KIAA1683	-1.66751	6.88634	-1.61905	0.169806	0.891832	-4.38645
ERMN	-1.66646	6.95095	-1.08971	0.328319	0.897377	-4.79686
ID2B	-1.66445	5.00673	-5.72557	0.00274172	0.805343	-2.33868
KIAA1751	-1.6635	3.49977	-2.02834	0.101673	0.886391	-4.06141
SDK1	-1.66193	8.28929	-2.05218	0.098714	0.886391	-4.04291
ANKRD1	-1.66123	4.57845	-0.780004	0.472665	0.926944	-5.00205
C6orf103	-1.65861	3.34788	-1.16016	0.301279	0.897377	-4.74525
C2orf65	-1.65778	6.58023	-1.132	0.311841	0.897377	-4.76605
MUC12	-1.65644	3.50561	-1.47787	0.202852	0.897377	-4.49934
C22orf23	-1.65511	5.59012	-3.51785	0.018651	0.821344	-3.09782
GATSL2	-1.65403	3.53106	-1.21291	0.282348	0.897377	-4.70573
C10orf93	-1.6538	3.91836	-1.04063	0.348384	0.897377	-4.83191
EGLN3	-1.65354	10.4213	-3.00541	0.0321699	0.830639	-3.38114
RIBC2	-1.65295	5.89884	-1.40481	0.222345	0.897377	-4.55723
PCDHGB1	-1.65182	5.56756	-1.0844	0.330439	0.897377	-4.80069
GRM2	-1.65168	3.78136	-1.60088	0.17374	0.891832	-4.40102
SRR	-1.65166	7.64246	-2.1389	0.0887025	0.886391	-3.97624
C20orf26	-1.65136	4.53739	-2.00726	0.104367	0.886391	-4.07782
LOC643387	-1.65068	7.91729	-2.50368	0.0571204	0.857279	-3.70864
AGER	-1.64925	6.44643	-5.53027	0.00317157	0.805343	-2.38367
FOXP2	-1.64821	2.44251	-1.33413	0.242899	0.897377	-4.61264
FAM21B	-1.64714	10.7127	-1.74584	0.144743	0.890334	-4.28481
PPIEL	-1.64706	6.27782	-1.69652	0.154012	0.891832	-4.32431
LDLRAD2	-1.64615	8.71615	-3.11172	0.0286305	0.826775	-3.31816
SPDYE7P	-1.64543	5.38775	-1.1655	0.299311	0.897377	-4.74128
SCARNA17	-1.64542	3.26851	-2.60082	0.050958	0.848324	-3.64138
SLC29A4	-1.64328	8.37216	-1.06829	0.336951	0.897377	-4.81226
SPEG	-1.64183	6.69361	-1.06033	0.340207	0.897377	-4.81794
HOXA3	-1.63883	6.74083	-1.1011	0.323808	0.897377	-4.78862
NOL4	-1.63822	2.41648	-1.52921	0.190158	0.897377	-4.45839
C16orf71	-1.6375	5.71342	-1.85834	0.125675	0.886391	-4.19509
MYH14	-1.63635	12.0253	-1.23337	0.2753	0.897377	-4.69022
CHIT1	-1.63562	5.44531	-0.679181	0.528885	0.950104	-5.05883
RGS20	-1.63525	2.94868	-1.92269	0.115957	0.886391	-4.14416
PYY	-1.63393	5.40248	-0.706401	0.513265	0.945352	-5.04408
TMEM163	-1.63176	5.95125	-2.07736	0.0956881	0.886391	-4.02345
TACC2	-1.63019	9.11905	-3.76314	0.0145807	0.821344	-2.97951
SNORA72	-1.62993	2.16453	-4.02139	0.0113637	0.821344	-2.86602
ORM2	-1.62993	5.93006	-0.620288	0.563778	0.95726	-5.0892
FREM1	-1.62923	6.59926	-1.12252	0.315471	0.897377	-4.773
TRIM50	-1.62848	3.25174	-1.48009	0.202286	0.897377	-4.49757
CNN1	-1.62779	8.19619	-0.794725	0.464835	0.924657	-4.99328
C9orf98	-1.6277	6.68314	-2.21696	0.0806168	0.886391	-3.91714
GTF2I	-1.62657	12.6228	-2.12684	0.0900273	0.886391	-3.98545
LOC642587	-1.62649	5.73424	-1.01339	0.359966	0.898599	-4.85101
NHLRC4	-1.62523	5.67405	-1.26554	0.264545	0.897377	-4.66566
UGT3A1	-1.62382	2.56762	-0.721775	0.504585	0.940593	-5.03555
LOC220594	-1.62301	8.0272	-3.21218	0.0256874	0.821344	-3.26071
MIA	-1.6194	3.46645	-1.10112	0.323798	0.897377	-4.7886
SNHG3	-1.61837	7.45144	-4.18778	0.00972806	0.821344	-2.7985
KLK5	-1.61836	4.9965	-0.638368	0.552909	0.95726	-5.08011
CGB7	-1.61793	3.79855	-1.07873	0.332718	0.897377	-4.80477
CYB5R2	-1.61571	8.21445	-2.81316	0.0399011	0.844934	-3.50074
SOX15	-1.61528	5.0752	-1.02297	0.355856	0.897377	-4.84433
IL5RA	-1.61307	2.1118	-1.37785	0.229982	0.897377	-4.57845
HHATL	-1.61294	2.3938	-1.22874	0.276883	0.897377	-4.69375
RIMBP3	-1.61247	3.52205	-1.33648	0.242188	0.897377	-4.61081
ZBBX	-1.61032	4.96883	-0.998972	0.366228	0.902171	-4.86102
TTN	-1.60997	7.06539	-2.58838	0.0517044	0.848324	-3.64989
MEF2B	-1.6099	5.81655	-1.63425	0.166584	0.891832	-4.37426
LOC723972	-1.60922	6.02124	-2.35453	0.0682407	0.874914	-3.81532
CAPN8	-1.60651	4.90115	-1.27461	0.261582	0.897377	-4.6587
PRSS12	-1.60456	6.95674	-3.23228	0.0251406	0.821344	-3.24944
NEURL	-1.59993	4.20207	-1.64638	0.164057	0.891832	-4.36453
TPM2	-1.59896	11.081	-1.43386	0.214385	0.897377	-4.53427
CALHM3	-1.59686	2.28434	-0.881915	0.420457	0.915916	-4.93913
PTGDR	-1.59614	3.57975	-3.17341	0.0267802	0.821344	-3.28264
KNCN	-1.59469	2.03051	-1.79174	0.136626	0.887149	-4.24811
C6orf163	-1.59445	3.78345	-3.62163	0.0167868	0.821344	-3.04646
CECR6	-1.59424	4.42815	-3.46364	0.0197189	0.821344	-3.12542
MTERF	-1.59275	6.78628	-1.46344	0.206566	0.897377	-4.51082
CYTSB	-1.59253	11.0123	-2.63032	0.049235	0.848324	-3.62131
CCDC157	-1.59201	7.09784	-2.8521	0.0381798	0.844036	-3.47592
PA2G4P4	-1.5903	7.86108	-2.14147	0.088423	0.886391	-3.97428
C8orf42	-1.59013	7.29035	-2.16018	0.086415	0.886391	-3.96004
GHRLOS	-1.59013	4.35222	-3.10551	0.0288246	0.826775	-3.32178
POM121L1P	-1.58978	2.8106	-1.99651	0.10577	0.886391	-4.08621
CABP7	-1.58951	3.57687	-2.03758	0.100515	0.886391	-4.05423
RPSAP58	-1.58897	13.9744	-4.84346	0.00547257	0.816466	-2.57003
PRPH	-1.5883	3.1638	-0.823884	0.449613	0.923674	-4.97559
C19orf71	-1.58661	3.75331	-1.81949	0.131948	0.886691	-4.22599
DNAH3	-1.5844	5.85187	-1.04641	0.345967	0.897377	-4.82783
LRRTM2	-1.58297	2.62588	-0.819152	0.452057	0.923674	-4.97849
LRRC4	-1.57948	7.33327	-1.47755	0.202933	0.897377	-4.49959
RPSA	-1.57891	13.5701	-4.39182	0.00808342	0.821344	-2.72128
HRASLS5	-1.57888	3.37494	-1.54424	0.186592	0.895143	-4.44638
TP53I11	-1.57796	10.5166	-1.94893	0.112222	0.886391	-4.1235
GTF2A1L	-1.5775	1.78875	-2.41867	0.0631918	0.866048	-3.76896
KCNK4	-1.5773	2.2366	-1.50071	0.197105	0.897377	-4.48115
PHF21B	-1.57699	2.64644	-1.12453	0.3147	0.897377	-4.77153
FOXP1	-1.57618	9.35259	-2.09498	0.0936297	0.886391	-4.00988
DUX4	-1.5753	2.68275	-1.78793	0.137281	0.887149	-4.25115
LOC90784	-1.57336	8.26211	-2.812	0.0399535	0.844934	-3.50148
NPAS1	-1.57297	3.14739	-3.56352	0.0178026	0.821344	-3.07498
TCF23	-1.57294	1.78647	-1.64126	0.165118	0.891832	-4.36864
PF4V1	-1.57288	2.89675	-1.0838	0.330682	0.897377	-4.80113
SNCAIP	-1.57262	7.94009	-1.3246	0.245806	0.897377	-4.62006
ZNF266	-1.57221	9.09338	-3.43068	0.0204026	0.821344	-3.14247
HHLA1	-1.57061	2.45457	-2.47978	0.0587592	0.857279	-3.72546
PCSK4	-1.57032	6.78952	-2.22335	0.079991	0.886391	-3.91234
C19orf76	-1.56997	5.2224	-2.94445	0.0344214	0.838263	-3.41826
CCDC13	-1.56874	4.84585	-1.4418	0.21226	0.897377	-4.52799
IL4I1	-1.56842	10.0796	-0.833298	0.44478	0.923674	-4.96979
FOXD4L2	-1.56676	3.78521	-1.60561	0.172707	0.891832	-4.39723
LRRN4CL	-1.56671	5.96087	-1.06007	0.340315	0.897377	-4.81813
FAM108A1	-1.56669	10.029	-2.34143	0.0693255	0.876909	-3.82488
ZNF883	-1.56552	4.18163	-1.52802	0.190444	0.897377	-4.45935
LCMT2	-1.56425	8.17549	-1.18798	0.291156	0.897377	-4.72449
C21orf121	-1.5641	3.64339	-0.726554	0.501909	0.939893	-5.03287
FNBP1	-1.56409	10.2967	-2.21551	0.0807596	0.886391	-3.91823
IL13RA2	-1.56207	4.28715	-1.22758	0.27728	0.897377	-4.69462
HSPA7	-1.56018	7.22414	-1.98219	0.10767	0.886391	-4.09741
ZNF542	-1.56017	7.30524	-1.72846	0.147942	0.891832	-4.29872
CXCL17	-1.56016	10.7608	-0.64041	0.551689	0.957258	-5.07907
AGAP4	-1.55972	8.93023	-3.87406	0.0130842	0.821344	-2.92942
MORN3	-1.55908	5.30243	-1.84349	0.128035	0.886391	-4.20688
TRIM55	-1.55827	3.93432	-1.03477	0.350848	0.897377	-4.83604
DYDC2	-1.55648	5.46883	-0.76378	0.481407	0.930291	-5.01157
VTN	-1.55641	2.2161	-2.33617	0.069766	0.876909	-3.82873
FOXD4L6	-1.55625	3.21442	-2.03828	0.100428	0.886391	-4.05369
CLEC18A	-1.5551	4.8891	-1.69919	0.153496	0.891832	-4.32218
SCN1A	-1.55306	3.83448	-0.6354	0.554683	0.95726	-5.08162
NOG	-1.55295	4.65187	-1.05514	0.342345	0.897377	-4.82163
LFNG	-1.55249	9.1525	-1.43511	0.21405	0.897377	-4.53328
SCARNA2	-1.5518	3.89701	-1.32171	0.246692	0.897377	-4.6223
PGA3	-1.55031	2.92589	-2.00934	0.104097	0.886391	-4.0762
CCDC61	-1.54993	7.72263	-3.09188	0.029256	0.826775	-3.32974
TUBB8	-1.54746	5.79944	-1.89048	0.120719	0.886391	-4.1696
MFAP4	-1.54616	7.98339	-1.02123	0.356602	0.897377	-4.84555
LBH	-1.5448	10.2978	-1.67686	0.157875	0.891832	-4.34008
CRX	-1.54458	3.06564	-1.66112	0.161038	0.891832	-4.35271
LONRF2	-1.54424	7.99704	-1.4047	0.222376	0.897377	-4.55732
LOC349114	-1.5441	7.26726	-1.42604	0.2165	0.897377	-4.54046
GAS7	-1.54214	8.69587	-1.67631	0.157985	0.891832	-4.34053
FBLL1	-1.5418	2.80897	-1.88814	0.121072	0.886391	-4.17145
PCDP1	-1.54178	7.00345	-1.78935	0.137036	0.887149	-4.25002
NBLA00301	-1.54023	4.37036	-1.25737	0.267241	0.897377	-4.67193
HSD17B1	-1.53867	6.21089	-1.78808	0.137256	0.887149	-4.25104
ITIH4	-1.53861	6.20076	-0.831388	0.445758	0.923674	-4.97097
MRPL41	-1.53716	10.2724	-2.86508	0.0376248	0.844036	-3.46771
ADRB2	-1.5367	5.72692	-1.12158	0.315834	0.897377	-4.77369
PALM3	-1.5366	5.84339	-0.644578	0.549207	0.956144	-5.07694
MYOCD	-1.5353	2.78508	-0.890846	0.416104	0.915114	-4.93338
AVIL	-1.53522	6.22743	-1.73451	0.146819	0.891832	-4.29387
SNORA63	-1.53517	2.16674	-2.35145	0.0684936	0.874914	-3.81756
CLEC10A	-1.53503	5.885	-1.02146	0.356504	0.897377	-4.84539
LOC390595	-1.53291	3.68164	-2.65637	0.0477672	0.848324	-3.60373
BEST4	-1.53091	4.53319	-1.04632	0.346004	0.897377	-4.82789
ITLN2	-1.52897	3.14161	-1.36149	0.234737	0.897377	-4.59127
PPIL6	-1.52854	7.32921	-1.51016	0.194775	0.897377	-4.47361
NR0B1	-1.52798	1.76399	-1.08494	0.330223	0.897377	-4.8003
LGALS9B	-1.52788	3.98411	-0.893761	0.414691	0.914696	-4.93149
TMEM101	-1.52766	9.05882	-0.931131	0.396914	0.910035	-4.90699
CNTNAP2	-1.52747	5.34589	-0.814688	0.454372	0.923674	-4.98122
NPC2	-1.52725	12.9197	-2.53305	0.0551741	0.856509	-3.68811
C6orf118	-1.52722	4.55995	-0.970139	0.379022	0.908049	-4.88078
TEKT3	-1.52624	4.01784	-1.57724	0.178994	0.893698	-4.41997
FAM66A	-1.52602	2.53063	-3.09363	0.0292	0.826775	-3.32872
SLC25A34	-1.52562	4.27638	-1.91011	0.117792	0.886391	-4.15408
ANKRD36B	-1.52415	6.10824	-1.80235	0.134817	0.887149	-4.23965
SEMA3D	-1.52295	5.94523	-1.39659	0.224647	0.897377	-4.56371
PLEKHF1	-1.5222	8.09006	-3.17439	0.0267521	0.821344	-3.28209
PTGFR	-1.52025	2.55415	-1.45135	0.209728	0.897377	-4.52041
SLC7A3	-1.51813	3.88132	-0.954998	0.385887	0.908761	-4.89103
RGPD6	-1.51703	10.7871	-2.18315	0.0840171	0.886391	-3.94263
C18orf26	-1.51664	2.11111	-1.62423	0.168701	0.891832	-4.3823
AKR1E2	-1.515	5.5361	-1.39498	0.225101	0.897377	-4.56498
FBXL2	-1.51419	7.15567	-1.67784	0.15768	0.891832	-4.3393
LGALS7	-1.51324	4.6265	-1.07439	0.33447	0.897377	-4.80788
SDF2L1	-1.51249	10.5433	-3.18788	0.0263664	0.821344	-3.27442
EFHB	-1.51144	3.9973	-1.43674	0.213611	0.897377	-4.53199
CFC1B	-1.51042	1.75521	-1.35317	0.237191	0.897377	-4.59778
CYP26A1	-1.51028	2.44629	-3.24347	0.0248421	0.821344	-3.24321
DHRS4L2	-1.50879	8.64608	-1.71878	0.149756	0.891832	-4.30648
LMF1	-1.50836	8.14891	-2.21886	0.0804307	0.886391	-3.91571
DST	-1.50745	10.257	-1.54315	0.18685	0.895264	-4.44726
CCDC6	-1.50696	11.8818	-2.37491	0.06659	0.871759	-3.80051
PTPRN	-1.50597	2.46191	-1.00659	0.362907	0.900777	-4.85574
PRKX	-1.50411	9.97278	-3.83009	0.0136551	0.821344	-2.94903
ARL17A	-1.50316	8.01037	-1.94188	0.113213	0.886391	-4.12904
C1orf189	-1.5031	2.84334	-1.02604	0.354546	0.897377	-4.84217
C1orf88	-1.50306	8.24169	-1.07864	0.332754	0.897377	-4.80483
WDR66	-1.50297	7.50877	-1.70155	0.15304	0.891832	-4.32028
ATAD3C	-1.50228	7.61401	-1.30768	0.251043	0.897377	-4.63318
HSPB7	-1.50088	5.17359	-0.771102	0.477447	0.928764	-5.00729
TUBA1A	-1.50016	13.1282	-2.63398	0.049026	0.848324	-3.61883
UBXN11	-1.49984	9.6297	-2.58506	0.0519054	0.848324	-3.65217
SFTPA1	-1.49872	1.98253	-2.12891	0.0897983	0.886391	-3.98387
MGC16703	-1.49766	3.28416	-1.72532	0.148528	0.891832	-4.30124
FAM71F2	-1.49734	3.66753	-1.8674	0.124257	0.886391	-4.18789
KCNAB3	-1.49666	4.68459	-1.29456	0.255175	0.897377	-4.64333
SEMA3C	-1.49559	10.2051	-2.26485	0.076052	0.886391	-3.88134
OR2A9P	-1.48967	8.66024	-3.09537	0.0291449	0.826775	-3.3277
CCDC109B	-1.48942	7.81841	-2.74776	0.0429915	0.848324	-3.54311
CPAMD8	-1.48909	8.69844	-0.697203	0.518507	0.947598	-5.04912
MLH1	-1.48845	8.5742	-1.39107	0.226205	0.897377	-4.56805
PIK3R1	-1.48842	11.4974	-2.04655	0.099405	0.886391	-4.04727
CXCL5	-1.48782	7.24751	-0.604332	0.573485	0.95726	-5.09705
ARMC4	-1.48738	4.69124	-1.40125	0.223338	0.897377	-4.56004
LOC150527	-1.48659	1.74329	-1.89982	0.119317	0.886391	-4.16221
PSPN	-1.48619	2.52922	-3.08483	0.0294819	0.826775	-3.33388
PPIA	-1.48597	13.6029	-3.31429	0.023044	0.821344	-3.20432
TTC21A	-1.48563	7.22508	-1.46151	0.207067	0.897377	-4.51234
CHCHD5	-1.48394	8.30997	-1.65568	0.162144	0.891832	-4.35707
LGALS1	-1.48348	12.9588	-2.98723	0.0328234	0.833482	-3.39213
GUCY1B2	-1.48253	5.18997	-1.08089	0.331849	0.897377	-4.80322
ADRB1	-1.48234	3.40477	-3.00789	0.0320819	0.830639	-3.37964
P2RX2	-1.47735	2.37559	-1.13846	0.30939	0.897377	-4.7613
BRD7P3	-1.47628	2.37329	-3.52682	0.0184807	0.821344	-3.0933
LIPK	-1.47578	2.17716	-0.825028	0.449024	0.923674	-4.97489
LRRC23	-1.4749	8.69911	-1.32406	0.24597	0.897377	-4.62048
FOXL2	-1.47381	5.8522	-1.52478	0.191222	0.897377	-4.46194
CSDC2	-1.47356	5.15083	-0.822331	0.450414	0.923674	-4.97655
C1orf95	-1.4729	3.15877	-1.3978	0.224307	0.897377	-4.56275
ESPN	-1.4714	9.7075	-0.826457	0.448288	0.923674	-4.97401
GSTA3	-1.47036	2.85245	-0.937896	0.393763	0.910035	-4.90249
C11orf93	-1.47001	5.67859	-1.58222	0.177873	0.893201	-4.41597
ZNF358	-1.46921	10.8801	-3.07273	0.0298745	0.826775	-3.341
TSPYL5	-1.46839	7.9557	-1.23225	0.275682	0.897377	-4.69107
NLGN4Y	-1.46765	3.33711	-1.05193	0.343673	0.897377	-4.82391
MCHR1	-1.46759	2.99635	-1.41794	0.218711	0.897377	-4.54686
TMEM146	-1.46614	2.17234	-1.25688	0.267402	0.897377	-4.6723
MRGPRX3	-1.46564	2.55037	-2.81046	0.0400236	0.844934	-3.50247
DPCD	-1.46379	9.62672	-2.5609	0.0533962	0.855955	-3.6688
RP9	-1.46304	7.77839	-3.08169	0.0295834	0.826775	-3.33572
LOXL4	-1.46292	6.30934	-0.979178	0.374972	0.907404	-4.87462
ISLR	-1.46257	10.6464	-1.28755	0.25741	0.897377	-4.64874
POLR2J4	-1.46255	9.16582	-2.43281	0.0621341	0.864543	-3.75883
SHISA2	-1.46236	4.68281	-0.53567	0.616448	0.968521	-5.12888
VWA3A	-1.46173	6.66529	-1.06851	0.336861	0.897377	-4.8121
ILVBL	-1.46092	9.27773	-1.59054	0.176018	0.892224	-4.40931
MT1F	-1.45947	8.29385	-1.77255	0.139961	0.887149	-4.26344
C16orf93	-1.45864	7.15716	-2.19766	0.0825392	0.886391	-3.93167
SPDYC	-1.45602	1.97121	-1.66574	0.160102	0.891832	-4.349
UBE2MP1	-1.45496	7.95311	-2.14331	0.0882231	0.886391	-3.97288
OGDHL	-1.45425	8.7663	-1.03536	0.350602	0.897377	-4.83563
ZNF167	-1.45385	5.75299	-2.12644	0.0900715	0.886391	-3.98576
B3GNT7	-1.45201	9.48866	-0.680963	0.527853	0.949794	-5.05788
PCDHB11	-1.45201	6.49454	-0.814235	0.454608	0.923674	-4.9815
PPP1R1A	-1.44896	5.01499	-1.15696	0.302461	0.897377	-4.74762
IGFBP5	-1.44875	11.8767	-0.99453	0.368175	0.902542	-4.86408
TRNP1	-1.44801	7.37111	-1.22607	0.277798	0.897377	-4.69577
SPDYA	-1.44723	5.4127	-1.84849	0.127235	0.886391	-4.20291
PHYHIP	-1.44695	5.17647	-1.56797	0.181097	0.894561	-4.42739
CENPW	-1.44662	9.3138	-1.81409	0.132845	0.886691	-4.23029
DPYSL4	-1.44659	5.12212	-0.926727	0.398977	0.910035	-4.90991
HIST1H2BO	-1.4463	4.4861	-0.873578	0.424552	0.917826	-4.94447
ACSBG1	-1.44629	3.38404	-2.29085	0.0736922	0.883949	-3.86206
FAM83F	-1.44565	5.53406	-0.657009	0.541847	0.95523	-5.07052
CNTNAP1	-1.44546	7.64583	-1.65806	0.16166	0.891832	-4.35516
NRXN2	-1.44429	7.4286	-0.807964	0.457876	0.923674	-4.98531
LRRC10B	-1.44082	6.03284	-0.923151	0.400658	0.910035	-4.91227
C21orf58	-1.44029	7.5775	-1.66965	0.159316	0.891832	-4.34587
C6orf164	-1.44015	4.71938	-2.89113	0.0365376	0.844036	-3.45134
ZNF423	-1.43879	6.56506	-1.31365	0.249183	0.897377	-4.62856
RPL13	-1.4373	14.5715	-2.20241	0.0820622	0.886391	-3.92809
CMTM3	-1.43727	9.3906	-3.06734	0.0300514	0.826775	-3.34418
CEACAM21	-1.43694	4.77197	-0.875718	0.423498	0.917773	-4.9431
LOC121838	-1.43674	5.9185	-0.936059	0.394616	0.910035	-4.90371
SOCS1	-1.43515	7.56006	-1.05666	0.341716	0.897377	-4.82055
SYT2	-1.43508	5.63273	-1.1455	0.306735	0.897377	-4.7561
CCDC154	-1.43442	3.57517	-1.55667	0.183694	0.895067	-4.43644
LOC100130932	-1.43352	8.19862	-2.59953	0.0510344	0.848324	-3.64226
TMEM231	-1.43265	8.87417	-1.71167	0.151103	0.891832	-4.31217
MSTO2P	-1.43196	8.69512	-1.77144	0.140157	0.887149	-4.26433
ZNF578	-1.4315	5.24094	-1.24086	0.27276	0.897377	-4.68452
THSD4	-1.4312	11.243	-1.47513	0.203551	0.897377	-4.50152
ASS1	-1.4303	10.5251	-1.31485	0.248811	0.897377	-4.62763
ADAMTSL4	-1.42931	7.1207	-1.52282	0.191694	0.897377	-4.4635
GAL	-1.42844	2.59624	-2.1217	0.0905988	0.886391	-3.98939
FLJ45340	-1.42359	10.3103	-1.45678	0.208302	0.897377	-4.5161
EMP3	-1.42329	8.79864	-6.46278	0.001636	0.805343	-2.19432
TRIM29	-1.42255	7.82083	-1.54368	0.186725	0.895264	-4.44683
DPT	-1.42233	2.92522	-1.7793	0.138778	0.887149	-4.25805
INTS4L2	-1.41869	4.92911	-1.63097	0.167273	0.891832	-4.37689
PLCXD3	-1.418	3.14442	-1.06665	0.33762	0.897377	-4.81343
GJB2	-1.418	10.7185	-1.04436	0.346823	0.897377	-4.82928
NACA2	-1.41682	8.6045	-2.12603	0.0901174	0.886391	-3.98607
C9orf84	-1.41678	2.08703	-1.33518	0.24258	0.897377	-4.61182
PLEKHN1	-1.41673	5.78968	-1.60071	0.173777	0.891832	-4.40116
AMY2A	-1.41655	3.44026	-1.09843	0.324859	0.897377	-4.79055
TERT	-1.41448	2.99174	-1.61858	0.169906	0.891832	-4.38683
DPP10	-1.41336	5.64596	-0.686286	0.524776	0.948986	-5.05503
ZNF296	-1.4116	6.07058	-2.27549	0.0750768	0.88465	-3.87344
SORBS1	-1.41108	8.48262	-1.43476	0.214144	0.897377	-4.53356
CD1B	-1.41068	3.0997	-1.03818	0.349413	0.897377	-4.83364
SLC22A20	-1.40892	5.87388	-0.964644	0.381501	0.908049	-4.88451
KIAA1045	-1.40677	3.59203	-0.791322	0.466636	0.925202	-4.99532
ODF3B	-1.40673	8.05986	-1.47026	0.204803	0.897377	-4.5054
MAMDC4	-1.40658	6.71557	-1.60498	0.172844	0.891832	-4.39773
TPTE	-1.40603	2.9061	-1.20858	0.283861	0.897377	-4.709
CCDC130	-1.40538	9.2854	-2.44733	0.0610687	0.862744	-3.74847
ATP6V0D2	-1.40324	2.795	-1.39208	0.22592	0.897377	-4.56726
LOC90586	-1.40281	2.95345	-1.00035	0.365626	0.901733	-4.86006
PRRT4	-1.40075	2.12784	-1.57044	0.180535	0.893698	-4.42542
KIAA1383	-1.40023	3.6955	-1.51829	0.192792	0.897377	-4.46712
KRT7	-1.39993	12.3331	-1.07401	0.334627	0.897377	-4.80816
PYGO1	-1.39922	2.5921	-2.41074	0.0637928	0.867801	-3.77464
FAM151A	-1.39886	1.89401	-1.74399	0.145079	0.890334	-4.28629
CLEC2D	-1.39679	9.95252	-3.17958	0.026603	0.821344	-3.27914
LIMS3-LOC440895	-1.39666	8.04663	-0.844564	0.439049	0.923674	-4.96279
FGFR2	-1.39637	9.42378	-0.539269	0.614149	0.967746	-5.12729
SYNGR1	-1.39612	9.23062	-1.44865	0.21044	0.897377	-4.52255
ADAM32	-1.39601	4.99478	-1.96875	0.109485	0.886391	-4.10793
DCDC2B	-1.39368	2.33386	-1.24358	0.271845	0.897377	-4.68245
SLC23A3	-1.39355	4.23722	-2.14945	0.0875603	0.886391	-3.9682
SH3BGR	-1.39171	7.10508	-1.05409	0.34278	0.897377	-4.82238
SHH	-1.39145	4.66216	-0.874146	0.424272	0.917826	-4.94411
IL1R2	-1.39102	6.6236	-1.51727	0.193038	0.897377	-4.46793
SLC26A10	-1.39041	3.19187	-1.73072	0.147523	0.891832	-4.29691
BOP1	-1.38926	9.71175	-3.07652	0.029751	0.826775	-3.33876
SEC14L5	-1.38897	4.69295	-0.750873	0.488446	0.93284	-5.01905
LGALS7B	-1.38841	4.83999	-0.876257	0.423233	0.91749	-4.94276
TMEM59L	-1.38766	4.20382	-1.7228	0.149	0.891832	-4.30326
ZNF658	-1.38749	6.09601	-2.76994	0.0419142	0.848324	-3.52864
NACAD	-1.38698	6.58212	-0.901733	0.410847	0.912927	-4.92632
FAM90A7	-1.38434	2.28997	-2.6497	0.0481385	0.848324	-3.60822
LOC154761	-1.38376	6.2529	-1.05919	0.340675	0.897377	-4.81875
SNORD10	-1.38299	2.49573	-1.90342	0.118781	0.886391	-4.15937
SOX18	-1.38195	7.06472	-1.15042	0.304897	0.897377	-4.75247
ZACN	-1.38164	2.04621	-3.17566	0.0267155	0.821344	-3.28136
TPM1	-1.38072	11.5991	-2.30773	0.0722024	0.882066	-3.84961
PODNL1	-1.37997	4.61202	-1.23208	0.275741	0.897377	-4.69121
SEC14L2	-1.37942	8.25593	-2.01131	0.103844	0.886391	-4.07467
RPS15	-1.37939	12.7669	-2.39557	0.0649611	0.868238	-3.78557
SPHK1	-1.37863	6.79502	-3.13848	0.0278106	0.826775	-3.30266
WNT2	-1.37769	7.87862	-1.14999	0.305057	0.897377	-4.75279
MASP1	-1.37613	5.27325	-0.758246	0.484415	0.931043	-5.01479
TMEM212	-1.37562	2.73161	-0.864443	0.429076	0.920491	-4.95028
TMEM158	-1.37494	7.46516	-1.52518	0.191126	0.897377	-4.46162
CITED4	-1.37375	11.6318	-0.975615	0.376564	0.908049	-4.87705
CYP26B1	-1.37373	4.38826	-2.00191	0.105063	0.886391	-4.082
DEFA1B	-1.37361	2.91844	-0.648597	0.54682	0.955838	-5.07488
CTRL	-1.37349	4.04233	-2.62167	0.0497335	0.848324	-3.62718
ASAH2B	-1.37288	3.59231	-2.19149	0.0831638	0.886391	-3.93632
FAM19A5	-1.37266	5.49974	-0.824695	0.449195	0.923674	-4.9751
ATP6V0A4	-1.372	6.96263	-0.528038	0.621339	0.970117	-5.13222
COMTD1	-1.37018	8.58269	-1.72822	0.147988	0.891832	-4.29892
KCNN3	-1.36953	4.7894	-2.08574	0.0947039	0.886391	-4.01699
FAM124A	-1.36937	5.63895	-1.81317	0.132999	0.886691	-4.23102
SLC7A9	-1.36651	2.89556	-1.8707	0.123745	0.886391	-4.18528
C14orf86	-1.36645	2.97494	-1.15665	0.302579	0.897377	-4.74786
MEOX2	-1.36194	1.81566	-1.27963	0.259956	0.897377	-4.65484
C14orf23	-1.36154	3.3212	-0.895789	0.41371	0.913772	-4.93018
NOS3	-1.36145	8.82087	-1.82137	0.131637	0.886691	-4.22449
PLAU	-1.36035	10.0337	-2.82012	0.0395872	0.844321	-3.49628
RNF148	-1.3603	2.43541	-3.31956	0.0229162	0.821344	-3.20146
PCDHB16	-1.35902	7.57904	-1.32458	0.245809	0.897377	-4.62007
HIST2H2AA3	-1.35864	10.8675	-0.887319	0.417819	0.915679	-4.93566
PRH2	-1.35833	3.36696	-2.80863	0.0401066	0.844934	-3.50364
NFASC	-1.35762	5.60863	-2.39927	0.0646738	0.868238	-3.7829
DYX1C1	-1.35708	7.1874	-1.77353	0.139789	0.887149	-4.26266
ASGR2	-1.35624	3.75431	-1.45806	0.207968	0.897377	-4.51509
ADAM19	-1.35576	8.14565	-1.67059	0.159126	0.891832	-4.34511
TLE6	-1.35557	6.31668	-0.941823	0.391943	0.910035	-4.89987
FAM101A	-1.35544	4.54406	-0.578578	0.589376	0.959216	-5.10936
LOC388152	-1.354	10.3223	-4.57723	0.00686518	0.816466	-2.65607
MB	-1.3539	5.90449	-0.63717	0.553624	0.95726	-5.08072
SLC6A16	-1.35268	6.19738	-5.04374	0.00464142	0.816466	-2.51073
CD1A	-1.3524	5.39327	-0.711744	0.510236	0.943474	-5.04113
C11orf52	-1.35209	8.74505	-2.0468	0.0993739	0.886391	-4.04708
CCL13	-1.3519	2.86544	-1.09238	0.327257	0.897377	-4.79493
HIPK2	-1.35105	10.4798	-1.86419	0.124756	0.886391	-4.19044
PKD1L1	-1.34975	4.56444	-1.6021	0.173473	0.891832	-4.40004
SVIL	-1.3493	10.3058	-1.91473	0.117115	0.886391	-4.15044
SLC14A2	-1.34845	2.10206	-3.18155	0.0265465	0.821344	-3.27801
LAMB3	-1.34686	10.4986	-0.954523	0.386104	0.908761	-4.89135
ADRA2A	-1.34641	6.05001	-1.42475	0.216853	0.897377	-4.54149
SLC38A5	-1.34603	4.85353	-4.53135	0.00714532	0.816466	-2.67178
KILLIN	-1.34549	5.25393	-1.93032	0.114857	0.886391	-4.13814
PTGER1	-1.34419	2.93478	-1.59301	0.175472	0.891832	-4.40733
CHST1	-1.34375	7.97706	-1.79934	0.135329	0.887149	-4.24205
PTCHD2	-1.34328	3.84789	-1.74315	0.145233	0.890334	-4.28696
C3orf45	-1.34078	2.52815	-1.52365	0.191496	0.897377	-4.46284
FXYD3	-1.33999	11.1317	-0.915253	0.404391	0.910818	-4.91748
WBSCR27	-1.33926	5.95975	-1.19688	0.287984	0.897377	-4.71781
BIRC7	-1.33893	3.82433	-3.05277	0.0305353	0.827155	-3.35281
ANO8	-1.33768	8.92753	-1.56617	0.181508	0.895067	-4.42883
XIST	-1.33732	12.3167	-1.67473	0.1583	0.891832	-4.34179
RAPGEFL1	-1.3366	8.87432	-2.15259	0.0872239	0.886391	-3.96581
IL32	-1.33624	11.3306	-1.36034	0.235074	0.897377	-4.59217
FBLN5	-1.33619	9.80163	-1.51434	0.193753	0.897377	-4.47027
RHOXF1	-1.33586	2.63487	-1.66734	0.15978	0.891832	-4.34772
FAM35B2	-1.33573	7.22576	-2.27291	0.075312	0.88465	-3.87535
CD177	-1.3354	2.91981	-1.40534	0.222196	0.897377	-4.55681
SLC18A3	-1.33385	2.96903	-1.08089	0.331848	0.897377	-4.80322
FXYD1	-1.33382	4.66927	-0.90963	0.407066	0.911591	-4.92116
COL11A2	-1.33273	4.28147	-1.75487	0.143108	0.887929	-4.27758
RNASE10	-1.33225	4.6866	-1.00199	0.364909	0.901583	-4.85893
C1orf192	-1.33186	7.40208	-0.858338	0.43212	0.922397	-4.95414
MPPED2	-1.33143	8.46878	-1.91518	0.117049	0.886391	-4.15008
MXRA5	-1.3293	10.0627	-1.06897	0.336672	0.897377	-4.81177
AKAP14	-1.32929	3.60556	-0.691063	0.522027	0.948268	-5.05245
MRGPRF	-1.32831	7.12568	-0.812136	0.4557	0.923674	-4.98277
USP6	-1.32776	6.44325	-2.21256	0.0810511	0.886391	-3.92045
C2orf50	-1.3264	4.99287	-1.3741	0.231064	0.897377	-4.58139
AMIGO3	-1.32598	7.74407	-1.74981	0.144021	0.887934	-4.28163
FUT7	-1.32557	4.22203	-1.70858	0.151692	0.891832	-4.31465
LRRC37A3	-1.32525	7.71466	-2.17152	0.0852223	0.886391	-3.95143
CNTN2	-1.32468	2.61435	-2.52165	0.0559208	0.856509	-3.69606
COL28A1	-1.32374	4.2686	-0.809905	0.456863	0.923674	-4.98413
EPHB6	-1.32363	6.57347	-2.20947	0.0813568	0.886391	-3.92277
CACNB4	-1.32205	4.31772	-1.20297	0.285832	0.897377	-4.71323
FAM181B	-1.32202	5.21617	-1.20625	0.284679	0.897377	-4.71076
MAOB	-1.32179	8.36884	-0.963916	0.381831	0.908049	-4.885
CACNA1G	-1.32103	3.85449	-0.848888	0.436865	0.923674	-4.96008
SHBG	-1.31848	2.49082	-3.94832	0.0121817	0.821344	-2.89703
PHLDA3	-1.31718	10.5008	-1.16051	0.301151	0.897377	-4.74499
SERPINA3	-1.31691	11.4033	-0.38197	0.719071	0.998315	-5.18787
C22orf34	-1.31597	2.30182	-1.57287	0.179983	0.893698	-4.42347
INS-IGF2	-1.31471	2.11017	-1.44002	0.212735	0.897377	-4.5294
BDKRB1	-1.31368	3.86623	-1.32588	0.245412	0.897377	-4.61906
OTOA	-1.31355	4.39525	-1.15025	0.304959	0.897377	-4.75259
C9orf172	-1.31143	3.77851	-1.20468	0.285229	0.897377	-4.71194
MLPH	-1.31132	10.7018	-0.594214	0.579695	0.95726	-5.10194
CASC1	-1.30978	6.41864	-1.61027	0.171695	0.891832	-4.39349
PTRH1	-1.30924	8.49332	-1.58702	0.1768	0.892719	-4.41213
KIAA1755	-1.30869	5.63714	-1.36403	0.233992	0.897377	-4.58928
WDR65	-1.30847	3.69262	-1.69883	0.153566	0.891832	-4.32247
NUDT10	-1.308	4.55954	-0.869611	0.426512	0.918621	-4.947
PPIAL4E	-1.30747	1.8869	-4.58878	0.00679671	0.816466	-2.65216
NME5	-1.30736	7.23436	-1.16382	0.29993	0.897377	-4.74253
LOC595101	-1.30452	8.2495	-1.59438	0.175169	0.891832	-4.40623
PDLIM1	-1.30324	12.2659	-2.69446	0.0457084	0.848324	-3.57826
LPAR3	-1.30309	5.5221	-0.685385	0.525297	0.948986	-5.05551
POLR2J2	-1.30212	9.75962	-1.6688	0.159485	0.891832	-4.34654
WDR93	-1.3019	5.42528	-1.01871	0.35768	0.897377	-4.84731
FIGLA	-1.29907	1.8827	-2.21375	0.0809333	0.886391	-3.91955
GRM5	-1.29709	2.55064	-1.30168	0.252927	0.897377	-4.63783
SNORA10	-1.29656	1.73339	-3.87061	0.0131279	0.821344	-2.93095
LOC541473	-1.29655	3.78875	-1.35174	0.237617	0.897377	-4.5989
TTC18	-1.29646	6.88835	-1.04042	0.348473	0.897377	-4.83206
ZNF544	-1.29557	8.20431	-1.1405	0.30862	0.897377	-4.7598
COLEC11	-1.29546	4.5144	-1.13718	0.309874	0.897377	-4.76224
DOC2A	-1.29506	4.46068	-0.920656	0.401834	0.910035	-4.91392
C12orf50	-1.29408	1.9966	-3.50867	0.0188271	0.821344	-3.10246
MAGEL2	-1.29384	3.17397	-1.36099	0.234884	0.897377	-4.59166
FAM27A	-1.29332	5.22237	-1.21749	0.280758	0.897377	-4.70227
INSM1	-1.29112	2.04931	-1.00021	0.365686	0.901773	-4.86016
PRDM6	-1.291	4.21395	-0.998878	0.366269	0.902171	-4.86108
LOC286002	-1.28849	3.49016	-1.22412	0.278467	0.897377	-4.69725
COX6B2	-1.28792	3.37513	-1.65121	0.163061	0.891832	-4.36066
SERPINA1	-1.28768	13.3921	-0.926674	0.399002	0.910035	-4.90995
B3GNT4	-1.2875	4.62504	-1.33341	0.243116	0.897377	-4.6132
C14orf148	-1.2872	3.64626	-2.43313	0.0621104	0.864543	-3.7586
LOC151009	-1.28594	8.08359	-1.21878	0.28031	0.897377	-4.70129
WHAMML2	-1.28574	4.5876	-2.30257	0.0726543	0.88295	-3.85341
PRR7	-1.28511	7.24026	-1.56912	0.180835	0.894087	-4.42647
CALCR	-1.28421	2.67181	-1.3497	0.238223	0.897377	-4.60049
TSIX	-1.2822	8.83401	-0.696064	0.519158	0.947624	-5.04974
COL2A1	-1.28213	6.04942	-0.412089	0.698316	0.993125	-5.17772
PDE6A	-1.28181	4.32388	-1.32549	0.245532	0.897377	-4.61936
PGLS	-1.27968	10.5396	-2.20244	0.0820588	0.886391	-3.92806
PLGLA	-1.27951	2.968	-1.00082	0.365419	0.901583	-4.85974
C10orf122	-1.27948	1.63974	-1.08436	0.330455	0.897377	-4.80072
MAPRE3	-1.2786	8.77093	-2.20106	0.0821973	0.886391	-3.9291
RPL29	-1.27856	14.1123	-3.06118	0.0302547	0.826775	-3.34782
RNF208	-1.27843	8.20042	-1.17485	0.295896	0.897377	-4.73431
OBFC1	-1.27822	8.60446	-2.87227	0.0373212	0.844036	-3.46318
S100A2	-1.27761	9.18746	-3.50961	0.0188089	0.821344	-3.10198
UCN	-1.2776	3.12009	-1.30532	0.251781	0.897377	-4.63501
IFLTD1	-1.27703	2.51429	-1.3638	0.23406	0.897377	-4.58946
UBTD1	-1.27528	9.55592	-2.6878	0.046061	0.848324	-3.58269
FMO2	-1.2748	4.69496	-0.83713	0.442825	0.923674	-4.96741
EGFL7	-1.27457	9.30677	-2.5043	0.0570786	0.857279	-3.70821
CECR4	-1.27444	2.49066	-2.05001	0.0989802	0.886391	-4.04459
IQSEC3	-1.27423	3.68367	-1.67703	0.157842	0.891832	-4.33995
JPH4	-1.27417	4.64763	-0.836249	0.443274	0.923674	-4.96796
DLGAP3	-1.27347	4.1609	-1.29227	0.255905	0.897377	-4.6451
BSG	-1.27333	14.1218	-3.9187	0.0125327	0.821344	-2.90984
LOC200030	-1.27289	10.788	-1.24798	0.270368	0.897377	-4.6791
NACAP1	-1.27284	8.68127	-2.65136	0.0480456	0.848324	-3.6071
RPL23AP7	-1.2728	7.46379	-1.92457	0.115685	0.886391	-4.14268
FOXS1	-1.27251	6.05614	-1.09589	0.325864	0.897377	-4.79239
CADPS2	-1.27084	8.9897	-1.55622	0.183797	0.895067	-4.43679
DPP6	-1.27061	5.22707	-0.514787	0.629886	0.973518	-5.13791
RTDR1	-1.26919	4.46323	-0.798994	0.462583	0.924304	-4.99072
C19orf53	-1.26885	11.3026	-4.13445	0.0102204	0.821344	-2.81968
C19orf43	-1.26875	11.7592	-2.95468	0.0340318	0.838263	-3.41198
RETN	-1.26847	2.84488	-2.33131	0.070176	0.876909	-3.83229
PCBP4	-1.26819	10.5546	-1.21569	0.28138	0.897377	-4.70363
TMEM86B	-1.26647	6.64294	-1.89089	0.120657	0.886391	-4.16928
SLC22A11	-1.26633	3.13771	-2.09894	0.0931743	0.886391	-4.00684
SLC4A3	-1.26632	7.46023	-0.911658	0.4061	0.911393	-4.91984
TPPP	-1.26622	6.02986	-0.971812	0.37827	0.908049	-4.87964
DNAH11	-1.26517	6.18575	-0.864909	0.428844	0.9203	-4.94998
C14orf179	-1.26437	9.26023	-2.52887	0.0554465	0.856509	-3.69102
GUSBP3	-1.26405	6.50121	-1.73386	0.146941	0.891832	-4.2944
SEMA3E	-1.26339	6.73146	-1.06393	0.33873	0.897377	-4.81537
FAM154B	-1.26211	5.54045	-1.03529	0.350629	0.897377	-4.83568
LOC100126784	-1.26189	4.54686	-0.757418	0.484867	0.931422	-5.01527
LOC100272216	-1.26174	4.5642	-1.02258	0.356024	0.897377	-4.8446
MOGAT2	-1.26158	2.21675	-1.27131	0.262658	0.897377	-4.66124
SERINC2	-1.26093	13.0328	-1.22665	0.277597	0.897377	-4.69533
GAPDHS	-1.26042	2.42978	-2.48366	0.0584899	0.857279	-3.72272
ADAMTS9	-1.26018	9.6206	-2.59758	0.051151	0.848324	-3.64359
SLC27A5	-1.2601	7.48298	-2.29486	0.0733352	0.883949	-3.8591
FAM173A	-1.25998	7.85014	-1.51942	0.192517	0.897377	-4.46621
SPDYE5	-1.25947	4.38426	-1.0657	0.338005	0.897377	-4.81411
TNFRSF9	-1.25928	4.09411	-3.82163	0.0137682	0.821344	-2.95284
LOC338799	-1.25926	7.35744	-2.07665	0.0957732	0.886391	-4.024
BMP5	-1.25903	2.16256	-0.743136	0.492701	0.934424	-5.02348
HIST3H2A	-1.25757	7.00204	-0.912034	0.405921	0.911393	-4.91959
CLK2P	-1.25743	6.14073	-2.04606	0.0994651	0.886391	-4.04765
SLC6A9	-1.25661	8.102	-1.28677	0.257661	0.897377	-4.64934
DND1	-1.25605	7.44523	-2.34389	0.0691197	0.876909	-3.82308
FZD2	-1.25588	8.76603	-3.72356	0.015162	0.821344	-2.99788
CALHM2	-1.2558	8.011	-1.87312	0.123369	0.886391	-4.18335
LOC650368	-1.25374	6.06525	-1.52607	0.190913	0.897377	-4.46091
KCNB1	-1.25303	2.07703	-2.16633	0.0857655	0.886391	-3.95537
C22orf43	-1.25282	2.23664	-1.0096	0.361605	0.900188	-4.85365
TMCO1	-1.25197	10.7226	-1.11229	0.319427	0.897377	-4.78047
A4GALT	-1.25166	10.6988	-1.38361	0.228329	0.897377	-4.57392
IFITM5	-1.2516	1.6258	-1.26098	0.266047	0.897377	-4.66916
C1orf114	-1.25118	3.29261	-1.2011	0.286492	0.897377	-4.71464
LOC347376	-1.25101	3.06571	-1.2256	0.277958	0.897377	-4.69612
FLJ40330	-1.25073	3.20289	-1.47918	0.202518	0.897377	-4.4983
SEMA6C	-1.25062	7.94064	-1.23236	0.275647	0.897377	-4.691
LAMB4	-1.25008	3.03139	-2.48897	0.0581229	0.857279	-3.71898
LOC440896	-1.24954	1.85535	-7.53838	0.000835732	0.785816	-2.03896
FAM158A	-1.24794	8.04333	-1.65391	0.162506	0.891832	-4.35849
C5orf45	-1.24655	8.08054	-2.04983	0.0990023	0.886391	-4.04473
MGAT3	-1.24616	8.95426	-1.15954	0.301508	0.897377	-4.74571
SLC39A3	-1.24604	9.21988	-1.55998	0.182928	0.895067	-4.43378
TXNDC3	-1.24494	3.13181	-1.50005	0.197268	0.897377	-4.48167
NXPH1	-1.24452	2.56435	-0.938238	0.393604	0.910035	-4.90226
CLEC4GP1	-1.24368	1.90459	-1.69304	0.15469	0.891832	-4.32711
PLEKHA4	-1.2435	9.7422	-1.4094	0.221068	0.897377	-4.55361
ST8SIA1	-1.24326	4.17785	-2.57548	0.052491	0.849724	-3.65875
PLD3	-1.24279	12.8921	-3.60732	0.0170306	0.821344	-3.05343
CSF3	-1.24258	6.46017	-0.460473	0.665607	0.984196	-5.15994
FAM157B	-1.24229	3.49771	-0.80142	0.461306	0.924304	-4.98926
AGR3	-1.24148	7.90562	-0.587691	0.583722	0.957478	-5.10506
C8orf30A	-1.24125	10.3031	-2.03324	0.101058	0.886391	-4.0576
ADORA2B	-1.24072	4.57269	-1.40357	0.22269	0.897377	-4.55821
TMEM40	-1.24056	4.91573	-1.48686	0.200572	0.897377	-4.49219
NNAT	-1.23966	3.41644	-0.983164	0.373197	0.905427	-4.87189
KIAA1409	-1.23958	3.78655	-7.52088	0.000844344	0.785816	-2.04108
LOC494141	-1.23895	2.04731	-2.58626	0.0518329	0.848324	-3.65135
APOC1P1	-1.23734	2.92108	-0.736488	0.496377	0.937117	-5.02727
ANKDD1A	-1.23708	6.97064	-1.7104	0.151345	0.891832	-4.31319
C10orf107	-1.23662	6.74415	-0.86749	0.427563	0.919518	-4.94835
ADAMTS15	-1.23652	6.28261	-1.3631	0.234266	0.897377	-4.59001
FER1L4	-1.23636	7.6679	-1.41346	0.219945	0.897377	-4.5504
GOLGA2P3	-1.23574	1.61787	-2.9757	0.0332456	0.834196	-3.39913
WBP11P1	-1.2349	4.76216	-2.192	0.0831125	0.886391	-3.93594
SNHG9	-1.23459	6.1664	-2.31856	0.0712641	0.87736	-3.84164
APOA1	-1.23456	2.89561	-2.59134	0.0515258	0.848324	-3.64787
FLJ10661	-1.23376	5.03011	-1.4852	0.20099	0.897377	-4.49351
SKAP1	-1.23276	7.48383	-1.52921	0.190159	0.897377	-4.4584
CRELD2	-1.23225	11.1815	-2.86297	0.0377142	0.844036	-3.46904
SLC25A35	-1.23197	8.76779	-0.968641	0.379697	0.908049	-4.8818
KCNH1	-1.2319	3.48881	-1.19666	0.288064	0.897377	-4.71798
VCAN	-1.23182	10.4817	-0.963996	0.381795	0.908049	-4.88495
EXTL1	-1.23157	3.10852	-1.09593	0.325848	0.897377	-4.79236
ITLN1	-1.23151	1.84892	-2.31208	0.0718236	0.880523	-3.8464
RASA4	-1.22995	8.73563	-1.59746	0.174489	0.891832	-4.40376
DFNB59	-1.22983	4.83338	-4.09984	0.0105555	0.821344	-2.83366
RPS10P7	-1.22937	7.78152	-1.44257	0.212054	0.897377	-4.52737
C12orf68	-1.22935	5.35221	-1.27226	0.262347	0.897377	-4.66051
SERPING1	-1.22914	12.0266	-1.99905	0.105437	0.886391	-4.08423
FAM106A	-1.22833	2.95841	-1.88443	0.121636	0.886391	-4.17439
SNORA76	-1.22828	1.82146	-1.72337	0.148894	0.891832	-4.3028
AKR1B15	-1.22793	4.32763	-0.438715	0.680216	0.988654	-5.16815
FOLH1B	-1.22752	5.205	-1.07885	0.33267	0.897377	-4.80468
LOXL1	-1.22751	9.37755	-2.08989	0.0942202	0.886391	-4.0138
MGMT	-1.2275	9.87383	-3.59469	0.0172492	0.821344	-3.0596
GPR26	-1.22744	3.08792	-0.59998	0.576151	0.95726	-5.09916
SNX22	-1.22727	8.61643	-2.45085	0.0608134	0.862744	-3.74596
DEFB126	-1.22644	2.8886	-0.946804	0.389644	0.909735	-4.89653
LOC440461	-1.226	3.45475	-0.975278	0.376715	0.908049	-4.87728
FAM71F1	-1.22521	2.10146	-1.32581	0.245433	0.897377	-4.61911
LOC100170939	-1.22469	6.64307	-1.71262	0.150922	0.891832	-4.31141
GLDC	-1.22443	4.80359	-0.520603	0.626126	0.972381	-5.13543
THBS4	-1.22329	6.88294	-0.834719	0.444054	0.923674	-4.96891
CLLU1OS	-1.22272	2.23939	-1.14791	0.305833	0.897377	-4.75432
CYP2D6	-1.22271	7.1541	-0.606117	0.572394	0.95726	-5.09618
C14orf45	-1.22227	7.80786	-1.5753	0.179432	0.893698	-4.42152
CCDC19	-1.22225	7.83729	-1.00932	0.361725	0.900247	-4.85385
D2HGDH	-1.22208	8.8757	-1.43758	0.213386	0.897377	-4.53133
APOM	-1.22205	4.98975	-1.15178	0.304388	0.897377	-4.75146
NME1-NME2	-1.22189	7.86507	-1.77844	0.138929	0.887149	-4.25874
MAPK8IP1	-1.22157	9.59926	-2.17955	0.0843878	0.886391	-3.94535
SEMA3B	-1.22092	9.92263	-1.721	0.149338	0.891832	-4.3047
NCS1	-1.22056	9.23913	-2.49186	0.0579248	0.857279	-3.71695
HNRNPA1L2	-1.22005	12.5814	-3.96109	0.0120339	0.821344	-2.89155
FADS6	-1.21974	1.60987	-1.08417	0.330533	0.897377	-4.80086
AQP5	-1.21951	8.89838	-0.455236	0.669108	0.985503	-5.16195
LSM7	-1.21916	10.3482	-2.65676	0.047746	0.848324	-3.60347
GPR162	-1.2181	5.92121	-2.227	0.0796359	0.886391	-3.9096
SORD	-1.21449	10.6664	-3.89583	0.0128118	0.821344	-2.91983
LCN12	-1.21379	6.32351	-0.731931	0.49891	0.939068	-5.02985
MAK	-1.21234	5.38059	-1.10964	0.320462	0.897377	-4.78241
LOC283922	-1.21092	5.85055	-2.05953	0.0978212	0.886391	-4.03722
CCR2	-1.20944	4.74802	-1.91348	0.117298	0.886391	-4.15142
FAM86B1	-1.20921	7.53368	-2.38228	0.0660037	0.869551	-3.79517
ZNF208	-1.20838	3.04312	-1.59537	0.17495	0.891832	-4.40544
KIAA1529	-1.20774	6.07766	-0.771829	0.477055	0.928764	-5.00686
PMCH	-1.20723	2.82592	-1.37573	0.230593	0.897377	-4.58011
CDRT1	-1.207	3.69958	-1.30709	0.251228	0.897377	-4.63364
C19orf45	-1.20664	3.62642	-1.20888	0.283756	0.897377	-4.70877
CBWD3	-1.20515	9.87525	-4.54438	0.00706438	0.816466	-2.66729
GP6	-1.20459	2.86374	-2.2113	0.0811756	0.886391	-3.92139
PLG	-1.20397	2.98791	-0.77286	0.4765	0.928425	-5.00626
HCG11	-1.20368	7.60717	-1.0104	0.361257	0.900147	-4.85309
FAM166A	-1.20363	2.46633	-4.25646	0.00913421	0.821344	-2.77184
MSC	-1.20311	6.12367	-1.10497	0.322289	0.897377	-4.78581
C5orf30	-1.20301	7.00631	-1.04658	0.345897	0.897377	-4.82771
RPL23AP82	-1.203	7.86631	-2.83215	0.039051	0.844036	-3.4886
PDIA2	-1.20294	5.76285	-0.781572	0.471826	0.926707	-5.00112
LOC606724	-1.20227	6.12863	-2.00696	0.104406	0.886391	-4.07806
LRRC27	-1.19968	7.9177	-2.1499	0.0875118	0.886391	-3.96786
PRLR	-1.19935	7.6157	-1.4583	0.207905	0.897377	-4.5149
ANKRD2	-1.19778	3.22359	-0.843999	0.439335	0.923674	-4.96314
C1orf110	-1.19734	2.03915	-1.29794	0.254105	0.897377	-4.64072
TCTEX1D2	-1.19701	7.69177	-0.849393	0.43661	0.923674	-4.95977
PLCD3	-1.19681	8.64861	-0.872409	0.425129	0.917883	-4.94522
GRIA2	-1.19645	6.50206	-0.439678	0.679566	0.988365	-5.1678
C3orf14	-1.19595	4.77437	-0.71124	0.510521	0.943614	-5.04141
C20orf201	-1.19479	1.90265	-1.30892	0.250657	0.897377	-4.63223
SLC18A2	-1.19464	3.75415	-1.02483	0.355064	0.897377	-4.84303
ATP6V1C2	-1.19403	9.89762	-1.43931	0.212925	0.897377	-4.52996
C21orf62	-1.19397	2.29069	-2.44879	0.060963	0.862744	-3.74743
CYBA	-1.19299	12.4304	-2.06451	0.0972199	0.886391	-4.03337
CCL15	-1.1917	2.85087	-0.571253	0.593945	0.960512	-5.11278
NCRNA00107	-1.1915	4.10029	-1.74983	0.144018	0.887934	-4.28162
KCNQ1	-1.19026	8.74637	-0.987948	0.371077	0.904135	-4.86861
C9orf16	-1.18943	11.3544	-4.24903	0.00919639	0.821344	-2.7747
FCRL2	-1.18901	5.99919	-0.409049	0.700397	0.993125	-5.17877
SULT2B1	-1.18828	7.98335	-0.636288	0.554152	0.95726	-5.08117
TTLL9	-1.18689	5.13664	-0.757292	0.484935	0.931422	-5.01534
INCA1	-1.1867	4.65311	-2.2845	0.0742607	0.883949	-3.86676
SPATA4	-1.18629	2.13607	-1.2502	0.269626	0.897377	-4.6774
SPDYE1	-1.18621	4.38729	-1.13371	0.311189	0.897377	-4.76479
DZIP1	-1.18588	6.95022	-0.98803	0.37104	0.904135	-4.86855
SLCO3A1	-1.18525	8.42176	-1.67612	0.158022	0.891832	-4.34067
KCNJ2	-1.18376	7.02526	-1.89783	0.119615	0.886391	-4.16379
ABCA6	-1.18331	3.72446	-1.02061	0.356867	0.897377	-4.84598
HLA-DRB5	-1.18302	10.371	-1.82282	0.131397	0.886691	-4.22333
DKFZp779M0652	-1.18255	2.36736	-1.87945	0.122396	0.886391	-4.17834
C1orf194	-1.18226	6.40068	-0.808125	0.457792	0.923674	-4.98521
PTPN20B	-1.18208	1.87379	-1.6584	0.16159	0.891832	-4.35489
POMZP3	-1.1819	8.19576	-1.30809	0.250914	0.897377	-4.63287
TSPAN19	-1.18107	1.64012	-1.3665	0.233272	0.897377	-4.58735
CRIPAK	-1.17967	7.90827	-2.50424	0.057082	0.857279	-3.70824
FUZ	-1.17924	8.44974	-1.09458	0.326382	0.897377	-4.79334
FAM25B	-1.17863	1.58932	-2.09823	0.0932563	0.886391	-4.00739
C21orf63	-1.17854	7.93073	-2.80207	0.0404069	0.844934	-3.50786
KRT3	-1.17816	1.58908	-1.87534	0.123028	0.886391	-4.1816
RAET1E	-1.17743	2.6517	-2.26029	0.0764744	0.886391	-3.88473
RBM6	-1.17732	10.869	-2.6502	0.0481105	0.848324	-3.60788
WISP1	-1.17727	6.21607	-1.04315	0.347329	0.897377	-4.83013
MT1B	-1.17712	1.58856	-12.8032	7.61e-05	0.519097	-1.70751
LYSMD4	-1.17596	7.4177	-1.80492	0.134383	0.887149	-4.2376
CCDC80	-1.17551	10.0827	-0.898425	0.412439	0.912995	-4.92847
CXCL3	-1.17515	7.24887	-0.736571	0.496331	0.937117	-5.02722
SCO2	-1.17447	9.65086	-2.4408	0.0615455	0.862744	-3.75312
ALPK3	-1.17391	7.51373	-0.899625	0.411861	0.912927	-4.92769
HIST1H4I	-1.17242	2.24602	-1.61494	0.170688	0.891832	-4.38975
FCER2	-1.17223	1.94028	-1.68226	0.156804	0.891832	-4.33575
C19orf20	-1.1718	6.68669	-1.10791	0.321134	0.897377	-4.78366
DMPK	-1.17179	9.35711	-2.33483	0.0698784	0.876909	-3.82971
PCYT1B	-1.17167	5.59	-0.992747	0.36896	0.902994	-4.86531
CRYBB3	-1.17129	2.38573	-7.65372	0.000781535	0.785816	-2.02529
GLB1L3	-1.17096	2.52847	-1.84838	0.127253	0.886391	-4.203
CRYGS	-1.17064	5.29996	-3.09256	0.0292342	0.826775	-3.32934
C7orf50	-1.17047	10.8292	-3.77297	0.0144403	0.821344	-2.97498
HOXA7	-1.17043	6.62577	-0.661127	0.539424	0.954727	-5.06837
C12orf61	-1.16954	3.69283	-2.44018	0.0615909	0.862744	-3.75357
ATP1A4	-1.16793	1.86672	-2.05789	0.0980194	0.886391	-4.03849
LOC441204	-1.16736	4.02508	-0.751171	0.488282	0.93284	-5.01887
C1orf170	-1.16719	5.24033	-1.57432	0.179654	0.893698	-4.42231
RNF180	-1.16687	7.41038	-1.22599	0.277824	0.897377	-4.69583
MYADML	-1.16605	1.81619	-2.10882	0.0920462	0.886391	-3.99925
BCAN	-1.16586	4.09445	-0.948043	0.389074	0.909187	-4.8957
PIP5K1C	-1.16579	10.5166	-3.1834	0.0264936	0.821344	-3.27696
ASPG	-1.16404	4.84732	-0.900934	0.411231	0.912927	-4.92684
JAKMIP2	-1.1638	3.22198	-0.919935	0.402175	0.910035	-4.9144
CUX1	-1.16347	10.7069	-2.53615	0.0549732	0.856509	-3.68596
TTC25	-1.16313	6.45676	-0.918564	0.402823	0.910035	-4.9153
TNNC1	-1.16251	6.86867	-0.756876	0.485162	0.931422	-5.01558
KRTAP5-9	-1.16227	3.53584	-1.65074	0.163157	0.891832	-4.36103
ZNF579	-1.16157	8.8863	-2.7447	0.0431422	0.848324	-3.54511
AKR1B1	-1.16076	9.45446	-1.39502	0.225089	0.897377	-4.56494
PLTP	-1.16074	11.6886	-1.02884	0.353359	0.897377	-4.84021
RASD1	-1.16042	11.6187	-0.766862	0.479737	0.929795	-5.00977
ZNF177	-1.16016	6.17383	-1.61569	0.170527	0.891832	-4.38915
CPZ	-1.15936	7.60495	-1.07963	0.332357	0.897377	-4.80413
C17orf82	-1.15892	3.38132	-1.02341	0.355669	0.897377	-4.84402
RNF183	-1.15796	8.08088	-0.589985	0.582304	0.95726	-5.10396
RGS9	-1.15737	2.94757	-1.79571	0.135946	0.887149	-4.24494
SPA17	-1.15481	8.33275	-1.17927	0.294291	0.897377	-4.73101
RGPD4	-1.15466	8.92945	-1.33714	0.241989	0.897377	-4.6103
LRRC55	-1.15405	4.9685	-0.816536	0.453413	0.923674	-4.98009
NFATC4	-1.15291	9.43558	-1.95329	0.111614	0.886391	-4.12007
GLYCTK	-1.15249	7.54964	-0.992205	0.369198	0.903146	-4.86568
RASGEF1C	-1.15209	2.50122	-1.11181	0.319614	0.897377	-4.78082
SPRN	-1.15201	6.8885	-2.90101	0.0361349	0.844036	-3.44517
MYH3	-1.15168	5.0161	-1.42909	0.215674	0.897377	-4.53805
ZNF300	-1.15166	7.5297	-0.796049	0.464135	0.924304	-4.99249
FAM176B	-1.15143	8.6265	-1.2389	0.273423	0.897377	-4.68602
YPEL4	-1.15001	4.04347	-1.50803	0.195298	0.897377	-4.47531
C21orf119	-1.14921	6.802	-2.04571	0.0995077	0.886391	-4.04792
ARHGEF33	-1.14894	3.97055	-2.0374	0.100538	0.886391	-4.05437
COL4A6	-1.14886	4.26294	-1.43608	0.21379	0.897377	-4.53252
L1TD1	-1.14776	2.84493	-1.32415	0.245943	0.897377	-4.62041
MOBKL2A	-1.14763	10.1366	-2.60924	0.0504595	0.848324	-3.63563
RNF135	-1.14714	8.96668	-1.99153	0.106427	0.886391	-4.0901
ARSG	-1.1469	5.94309	-2.14067	0.0885096	0.886391	-3.97489
CPT1B	-1.14579	9.27936	-2.22892	0.0794501	0.886391	-3.90817
FLJ22536	-1.14515	4.37909	-1.39292	0.225681	0.897377	-4.56659
GAS8	-1.14418	9.31249	-2.84515	0.0384808	0.844036	-3.48032
MYH11	-1.14404	10.0444	-0.553886	0.604865	0.964811	-5.12075
C19orf21	-1.14355	9.33956	-0.958362	0.384352	0.908761	-4.88876
MFAP2	-1.14299	10.4199	-1.39341	0.225542	0.897377	-4.56621
PCDHB17	-1.14238	5.54179	-0.611636	0.569029	0.95726	-5.09348
EYA2	-1.14216	11.3343	-0.447568	0.674252	0.987037	-5.16486
RTN4RL2	-1.14204	4.29779	-1.43926	0.212937	0.897377	-4.52999
C9orf4	-1.142	2.14431	-1.24688	0.270736	0.897377	-4.67994
TRIM9	-1.14163	3.73943	-5.20283	0.004086	0.805343	-2.46666
PHKG1	-1.14145	3.04335	-2.20591	0.0817116	0.886391	-3.92545
PLA2G5	-1.14127	1.9981	-1.51695	0.193118	0.897377	-4.46819
SLC35E2	-1.14101	6.36482	-1.14627	0.306447	0.897377	-4.75553
LRWD1	-1.14101	9.26919	-2.40638	0.0641267	0.867892	-3.77778
NPY2R	-1.14092	1.71594	-1.27486	0.261503	0.897377	-4.65851
LOC100190939	-1.14091	8.17033	-2.59345	0.0513985	0.848324	-3.64642
C10orf75	-1.14075	6.99982	-1.27182	0.262492	0.897377	-4.66085
PRL	-1.14059	2.24882	-1.35785	0.235808	0.897377	-4.59412
ANGPTL7	-1.1405	1.65536	-1.17338	0.296429	0.897377	-4.73541
PCP4L1	-1.14024	3.66338	-0.967843	0.380056	0.908049	-4.88234
HIST1H2AJ	-1.14005	3.04734	-1.46674	0.20571	0.897377	-4.50819
ATL1	-1.13947	6.26288	-1.49083	0.199572	0.897377	-4.48902
TMEM190	-1.13913	4.46482	-0.569854	0.59482	0.960641	-5.11343
CD1E	-1.13791	4.95741	-0.683089	0.526623	0.949004	-5.05674
MYBPC3	-1.13736	2.59211	-1.18162	0.293442	0.897377	-4.72925
DKKL1	-1.13735	4.51271	-2.80857	0.0401095	0.844934	-3.50368
RRP7B	-1.13721	8.10987	-3.33631	0.0225155	0.821344	-3.19242
MACC1	-1.13701	8.5391	-1.12741	0.313593	0.897377	-4.76942
IL34	-1.13591	6.18009	-1.17426	0.296112	0.897377	-4.73476
B3GNTL1	-1.135	6.93891	-3.53232	0.0183773	0.821344	-3.09054
RAB6C	-1.1348	7.73626	-1.44233	0.212117	0.897377	-4.52756
ENPP6	-1.13461	2.36941	-1.17776	0.29484	0.897377	-4.73214
SPINK5	-1.13437	7.79887	-0.69113	0.521988	0.948268	-5.05241
KCNN1	-1.13408	4.02054	-1.49169	0.199356	0.897377	-4.48834
BOLA2	-1.13361	11.1379	-2.35934	0.0678472	0.874914	-3.81182
CIDEC	-1.13332	2.53368	-1.21772	0.280679	0.897377	-4.7021
SERPINF1	-1.13326	9.88345	-1.13641	0.310167	0.897377	-4.76281
DTX1	-1.13191	7.31697	-2.81309	0.039904	0.844934	-3.50078
D4S234E	-1.13168	6.74456	-0.759601	0.483678	0.930816	-5.014
IL17RD	-1.13097	9.18502	-1.34052	0.240968	0.897377	-4.60766
LOC442454	-1.13089	8.4509	-2.98518	0.0328983	0.833482	-3.39338
HOMER2	-1.1303	10.4122	-1.23637	0.274282	0.897377	-4.68795
MAMLD1	-1.13011	6.37455	-1.95232	0.111749	0.886391	-4.12083
C5orf4	-1.12967	6.86449	-2.07122	0.096417	0.886391	-4.02819
PALM2	-1.1294	5.54259	-1.28674	0.257671	0.897377	-4.64937
ADCY5	-1.1284	6.24677	-1.77253	0.139965	0.887149	-4.26346
PCDHGC5	-1.12835	3.14006	-1.78534	0.137729	0.887149	-4.25322
C6orf186	-1.1279	3.08232	-1.2699	0.263118	0.897377	-4.66232
TMEM151B	-1.1277	4.72971	-1.16189	0.30064	0.897377	-4.74396
C7orf28B	-1.12619	10.252	-2.69975	0.0454302	0.848324	-3.57475
RIBC1	-1.12567	6.86054	-1.43871	0.213083	0.897377	-4.53043
WT1	-1.12544	5.61883	-0.573458	0.592567	0.959983	-5.11176
LOC653545	-1.12489	2.06081	-2.15899	0.0865417	0.886391	-3.96095
FUT8	-1.12489	8.56145	-2.09745	0.0933453	0.886391	-4.00798
RRAS2	-1.12452	8.27671	-1.08256	0.331177	0.897377	-4.80201
RBMS3	-1.12445	4.59953	-2.98263	0.032991	0.833482	-3.39492
WISP2	-1.12414	4.48602	-0.508618	0.633888	0.974962	-5.14052
GOLGA8E	-1.12407	1.64714	-2.19324	0.0829862	0.886391	-3.935
CLEC11A	-1.12382	7.71691	-1.36886	0.232583	0.897377	-4.5855
MESP1	-1.12308	7.978	-0.598857	0.57684	0.95726	-5.0997
FAM164C	-1.12231	6.38688	-2.02483	0.102116	0.886391	-4.06414
C16orf7	-1.12204	9.12495	-1.88893	0.120954	0.886391	-4.17083
TMEM90A	-1.12185	2.81076	-1.08623	0.329706	0.897377	-4.79937
C6orf41	-1.12155	4.31032	-1.13132	0.312101	0.897377	-4.76655
FAM102A	-1.12108	10.6763	-4.09432	0.0106102	0.821344	-2.83591
PRSS3	-1.12095	3.32666	-0.948547	0.388843	0.908919	-4.89537
C1orf230	-1.12087	3.75902	-0.628083	0.559075	0.95726	-5.08531
MAP1A	-1.12084	7.98012	-1.282	0.259194	0.897377	-4.65302
C3orf59	-1.12082	7.00786	-1.06542	0.33812	0.897377	-4.81431
C7orf63	-1.11997	6.71296	-1.22157	0.279345	0.897377	-4.69918
HSPB1	-1.11982	14.4805	-1.86885	0.124031	0.886391	-4.18674
WDR63	-1.11969	5.28222	-1.12466	0.314647	0.897377	-4.77143
LOC284276	-1.11932	5.12431	-1.05289	0.343276	0.897377	-4.82323
FBXW5	-1.11905	11.264	-4.18095	0.00978954	0.821344	-2.80119
TUBG2	-1.11793	8.78065	-1.61278	0.171153	0.891832	-4.39148
ZNF671	-1.11787	5.7227	-1.39078	0.226286	0.897377	-4.56828
LOC100144603	-1.11769	3.92082	-2.63699	0.0488545	0.848324	-3.6168
SEMA3A	-1.11766	6.81931	-0.666621	0.536202	0.953489	-5.06549
MYOF	-1.11732	11.2562	-3.46471	0.0196973	0.821344	-3.12488
C8B	-1.11677	2.84615	-0.822877	0.450132	0.923674	-4.97621
ASB14	-1.11677	3.52404	-2.42595	0.0626443	0.865766	-3.76373
P4HTM	-1.11597	10.4569	-3.58611	0.0173996	0.821344	-3.06382
ZNF491	-1.11548	4.89285	-1.10278	0.323148	0.897377	-4.7874
P2RX1	-1.11525	3.70763	-1.70693	0.152008	0.891832	-4.31598
IFITM2	-1.11458	12.7827	-3.06311	0.030191	0.826775	-3.34668
GCKR	-1.11343	1.90628	-1.47642	0.203222	0.897377	-4.50049
FIGN	-1.11154	4.73396	-0.922555	0.400939	0.910035	-4.91267
ZNF561	-1.11128	9.26786	-3.31986	0.0229089	0.821344	-3.2013
ALDH7A1	-1.11123	10.5595	-1.62452	0.168639	0.891832	-4.38206
GMDS	-1.11115	9.83796	-1.99793	0.105583	0.886391	-4.0851
KLK7	-1.11087	6.18593	-0.424513	0.68984	0.992623	-5.17332
KIAA0087	-1.11008	2.5039	-1.24017	0.272994	0.897377	-4.68505
KCNJ14	-1.10998	5.01559	-1.62436	0.168673	0.891832	-4.38219
TCF7	-1.10936	9.01329	-1.88147	0.122088	0.886391	-4.17674
PNCK	-1.10932	5.08404	-1.15673	0.302547	0.897377	-4.74779
MYEOV2	-1.10899	9.97687	-1.83641	0.129176	0.886691	-4.21251
CARTPT	-1.10853	1.60385	-1.03658	0.350086	0.897377	-4.83477
CXADRP2	-1.10766	3.73874	-0.717278	0.507113	0.94173	-5.03806
SNORA53	-1.10738	1.98116	-4.33124	0.00853518	0.821344	-2.74359
TRIM17	-1.10714	7.4372	-0.608285	0.57107	0.95726	-5.09512
MCART3P	-1.10494	2.05211	-3.07975	0.0296462	0.826775	-3.33687
CASP14	-1.10444	2.59121	-0.503427	0.637266	0.975219	-5.1427
SYT12	-1.10311	5.04608	-0.7437	0.492389	0.934368	-5.02316
P2RX5	-1.10299	5.10749	-2.64819	0.0482231	0.848324	-3.60924
ZNF322B	-1.10299	6.79464	-1.45626	0.208438	0.897377	-4.51651
CCKBR	-1.1024	2.59056	-0.766176	0.480108	0.930011	-5.01017
TGFB3	-1.10229	8.43482	-1.12027	0.316339	0.897377	-4.77465
CYP2D7P1	-1.10162	6.25984	-0.966048	0.380867	0.908049	-4.88356
LOC282997	-1.10122	5.6172	-3.73697	0.0149621	0.821344	-2.99163
STAP2	-1.10115	9.89571	-1.24415	0.271655	0.897377	-4.68202
TRIM8	-1.10091	11.5923	-2.49513	0.0577009	0.857279	-3.71465
HIC1	-1.10083	7.38953	-1.00682	0.362808	0.900777	-4.85558
KIF9	-1.10059	8.04198	-2.50928	0.0567435	0.857279	-3.70472
KCNG1	-1.10003	5.5423	-0.900569	0.411406	0.912927	-4.92708
MSLN	-1.099	10.6193	-0.664895	0.537213	0.953736	-5.0664
GPR35	-1.09837	6.88806	-1.06345	0.338929	0.897377	-4.81572
LYG2	-1.09772	3.24389	-1.50152	0.196906	0.897377	-4.4805
NOXA1	-1.09752	9.01737	-2.83397	0.0389705	0.844036	-3.48743
TNNI2	-1.09751	4.26002	-2.96599	0.033606	0.836675	-3.40505
RBM20	-1.09637	4.48008	-1.17482	0.295906	0.897377	-4.73434
F7	-1.09611	2.48171	-0.907471	0.408097	0.912104	-4.92258
SNORA41	-1.0955	1.54775	-13.3431	6.29e-05	0.519097	-1.69187
C9orf109	-1.09533	4.43109	-1.26685	0.264117	0.897377	-4.66466
WFDC6	-1.09516	1.97541	-0.751155	0.488291	0.93284	-5.01888
EGFL8	-1.09506	7.42779	-1.5039	0.196315	0.897377	-4.4786
ELOF1	-1.09392	10.2316	-2.48625	0.0583108	0.857279	-3.7209
RBP1	-1.09358	11.0398	-0.812994	0.455253	0.923674	-4.98225
MAL	-1.09354	6.80151	-0.519324	0.626952	0.972491	-5.13598
LOC728410	-1.09338	1.92418	-2.42491	0.0627228	0.865766	-3.76448
INE2	-1.09324	4.36317	-0.908579	0.407567	0.911916	-4.92185
SCNN1G	-1.09314	10.1807	-0.82508	0.448997	0.923674	-4.97486
C19orf18	-1.09262	4.15284	-1.19212	0.289676	0.897377	-4.72138
APOBEC3A	-1.0919	6.61093	-1.00068	0.365483	0.901583	-4.85984
FGL1	-1.09085	2.92259	-0.568418	0.595719	0.960641	-5.1141
BATF	-1.09077	7.14309	-1.07253	0.335225	0.897377	-4.80922
C3orf54	-1.09058	4.74197	-1.72883	0.147873	0.891832	-4.29842
ZNF474	-1.09051	4.29484	-0.934833	0.395187	0.910035	-4.90453
POLR2J	-1.09036	10.5302	-2.13708	0.0889014	0.886391	-3.97763
FBXL7	-1.08999	7.91226	-1.64661	0.16401	0.891832	-4.36435
CHRNA10	-1.08983	4.64653	-2.57086	0.0527763	0.850192	-3.66193
NPFF	-1.08917	4.5424	-2.01081	0.103909	0.886391	-4.07506
ZNF333	-1.08849	7.20219	-2.29084	0.073693	0.883949	-3.86207
FHAD1	-1.08744	6.15872	-0.737226	0.495969	0.937005	-5.02685
BOC	-1.08735	9.33056	-1.55747	0.183508	0.895067	-4.4358
IFITM1	-1.08715	13.8357	-1.67149	0.158946	0.891832	-4.34439
ADAL	-1.08705	6.42477	-0.676968	0.53017	0.951038	-5.06001
NSUN5P1	-1.08695	8.86147	-2.08711	0.0945435	0.886391	-4.01593
KCNRG	-1.08685	5.23702	-0.791655	0.46646	0.925193	-4.99512
PRIMA1	-1.08685	4.59193	-1.10457	0.322443	0.897377	-4.78609
UROS	-1.08683	9.92973	-3.56938	0.0176971	0.821344	-3.07207
CHGA	-1.08612	9.70115	-0.273465	0.796054	1	-5.21845
WBSCR26	-1.08603	5.88203	-1.26619	0.264332	0.897377	-4.66516
C4orf47	-1.0858	5.14077	-1.01574	0.358955	0.898424	-4.84938
FOXH1	-1.08578	3.44879	-1.51166	0.194407	0.897377	-4.47241
ZNF471	-1.08503	5.97242	-0.887806	0.417581	0.915584	-4.93534
SAA1	-1.08458	10.0508	-0.393512	0.711083	0.996285	-5.18406
CLCA2	-1.08445	3.71496	-0.597597	0.577615	0.95726	-5.10031
B9D1	-1.0844	7.92475	-1.40023	0.223625	0.897377	-4.56084
GPR50	-1.08437	1.86817	-0.812631	0.455442	0.923674	-4.98247
HES4	-1.08412	7.32244	-1.20002	0.286872	0.897377	-4.71545
FAM23A	-1.08395	2.26105	-2.21719	0.080594	0.886391	-3.91696
CCDC144A	-1.08337	4.03605	-1.79837	0.135494	0.887149	-4.24283
LOC100133920	-1.08287	1.96927	-1.29693	0.254424	0.897377	-4.6415
DRD4	-1.08263	3.69533	-3.09167	0.0292628	0.826775	-3.32987
CSTB	-1.08242	12.6529	-1.13875	0.309279	0.897377	-4.76108
CA3	-1.08151	3.86078	-1.49941	0.197427	0.897377	-4.48218
SNTG2	-1.08094	1.62558	-1.9166	0.116841	0.886391	-4.14896
GATSL3	-1.07997	7.98208	-1.50667	0.195633	0.897377	-4.47639
RBPMS2	-1.07947	7.18275	-0.834618	0.444106	0.923674	-4.96897
LOC84989	-1.07946	4.37543	-0.990516	0.369942	0.903575	-4.86685
RAGE	-1.07931	7.96863	-1.48887	0.200064	0.897377	-4.49058
FAM178B	-1.07868	3.95674	-0.795476	0.464438	0.924406	-4.99283
NDN	-1.07822	7.62919	-1.18443	0.29243	0.897377	-4.72715
FCN1	-1.07816	5.35004	-0.621779	0.562877	0.95726	-5.08846
CCL22	-1.07813	5.99345	-0.877935	0.422408	0.917062	-4.94168
RFPL3S	-1.07791	2.37831	-2.04503	0.0995918	0.886391	-4.04845
KIAA1875	-1.07791	4.62871	-1.56947	0.180756	0.893956	-4.42619
SFN	-1.07776	11.3372	-0.955532	0.385643	0.908761	-4.89067
ISCA1P1	-1.0769	6.62784	-2.71267	0.0447589	0.848324	-3.56619
ACCN3	-1.07688	3.76173	-2.38131	0.0660808	0.869551	-3.79587
FAM128A	-1.07545	10.1021	-1.45323	0.209234	0.897377	-4.51892
TG	-1.07505	3.48995	-1.18064	0.293798	0.897377	-4.72999
TM7SF2	-1.07487	10.2445	-1.68301	0.156657	0.891832	-4.33515
EMILIN1	-1.07365	9.38905	-0.922746	0.400849	0.910035	-4.91254
NOMO3	-1.07354	11.7882	-1.94936	0.112162	0.886391	-4.12315
CLCA4	-1.07348	4.39387	-0.544649	0.610722	0.966575	-5.1249
ATP5D	-1.07092	10.929	-2.12059	0.0907218	0.886391	-3.99023
NADSYN1	-1.07071	10.5284	-3.2342	0.0250893	0.821344	-3.24838
GALNT14	-1.07047	8.20236	-0.513778	0.630539	0.973799	-5.13834
SLC1A7	-1.07046	2.52081	-0.955428	0.38569	0.908761	-4.89074
MRPL42P5	-1.06988	3.75826	-1.3153	0.248671	0.897377	-4.62728
FGD1	-1.06863	8.67937	-1.39901	0.223966	0.897377	-4.5618
LIMS2	-1.06848	8.48768	-1.03285	0.351659	0.897377	-4.8374
TTC23L	-1.06835	4.34955	-1.68245	0.156766	0.891832	-4.3356
PVALB	-1.06822	1.8869	-1.0594	0.340589	0.897377	-4.8186
PAK7	-1.06812	2.64063	-0.680117	0.528343	0.950102	-5.05833
CD79A	-1.06768	6.52059	-0.6201	0.563892	0.95726	-5.0893
MGP	-1.06684	11.2247	-0.770098	0.477989	0.928994	-5.00788
LOC100101266	-1.06325	3.17616	-1.90516	0.118524	0.886391	-4.158
SNORA6	-1.06314	1.76474	-2.36737	0.0671954	0.874096	-3.80598
RBM5	-1.06292	10.9962	-2.88258	0.0368906	0.844036	-3.4567
PAPLN	-1.06227	7.40062	-1.14356	0.307464	0.897377	-4.75753
TMEM220	-1.06189	5.94818	-1.13665	0.310076	0.897377	-4.76263
RPS3A	-1.06165	13.3026	-2.98974	0.0327324	0.833482	-3.39061
NBPF15	-1.06143	10.303	-0.994469	0.368202	0.902542	-4.86412
VPS53	-1.06098	10.0342	-4.29544	0.00881609	0.821344	-2.75702
LILRB5	-1.06036	4.61357	-1.19704	0.287927	0.897377	-4.71769
LOC729375	-1.06006	6.59899	-3.61871	0.0168362	0.821344	-3.04788
CCDC85B	-1.05981	8.4333	-1.03488	0.350804	0.897377	-4.83597
CD44	-1.05962	11.9635	-2.06377	0.0973089	0.886391	-4.03394
YJEFN3	-1.05929	6.12376	-1.29837	0.25397	0.897377	-4.64039
DHRS7	-1.0592	9.86927	-1.5418	0.187167	0.895264	-4.44833
PLAC8L1	-1.05915	2.33037	-2.19814	0.0824908	0.886391	-3.9313
STK33	-1.05903	6.72041	-0.725066	0.502741	0.940463	-5.03371
CPNE2	-1.05811	10.457	-0.944811	0.390563	0.910035	-4.89787
DNLZ	-1.05748	7.66129	-2.08687	0.0945717	0.886391	-4.01612
ST6GALNAC2	-1.05743	8.58964	-0.667001	0.53598	0.95348	-5.06529
DIO3OS	-1.05683	1.578	-1.94341	0.112997	0.886391	-4.12784
ERAP2	-1.05549	8.52083	-0.496469	0.641811	0.977065	-5.14558
OGN	-1.05535	2.97338	-0.64875	0.54673	0.955838	-5.0748
RNASEK	-1.05438	11.7299	-2.11903	0.0908964	0.886391	-3.99143
TLE2	-1.05436	10.0322	-1.27583	0.261188	0.897377	-4.65777
WNT4	-1.05392	5.59042	-0.948672	0.388785	0.908919	-4.89528
DAPP1	-1.05356	7.35529	-0.906588	0.408519	0.912412	-4.92315
CHGB	-1.05331	3.39418	-0.759213	0.483889	0.930993	-5.01423
C4orf40	-1.05323	1.52661	-1.08344	0.330825	0.897377	-4.80138
TMEM119	-1.05312	6.95954	-1.20357	0.285619	0.897377	-4.71278
IGFN1	-1.05288	3.44701	-0.555746	0.60369	0.963935	-5.11991
IL1RAPL2	-1.0528	2.03478	-2.0156	0.103293	0.886391	-4.07132
MAP3K6	-1.05229	9.28844	-5.98242	0.0022771	0.805343	-2.28409
PAMR1	-1.05222	8.51834	-0.886441	0.418247	0.915679	-4.93622
HS6ST1	-1.05189	11.9233	-2.06937	0.0966383	0.886391	-4.02962
LMX1A	-1.05185	2.22828	-0.888572	0.417209	0.915563	-4.93485
PLEKHO1	-1.05142	10.3465	-3.10118	0.0289607	0.826775	-3.3243
LOC401052	-1.05138	6.35798	-1.84696	0.127479	0.886391	-4.20412
GRIA3	-1.0507	2.3703	-1.37634	0.230415	0.897377	-4.57963
LOC649330	-1.05047	5.23213	-2.41161	0.0637269	0.867572	-3.77402
HDAC9	-1.05028	9.02294	-1.05865	0.340899	0.897377	-4.81914
TNFRSF6B	-1.04986	8.05366	-1.15481	0.303262	0.897377	-4.74922
SNORA62	-1.04919	1.57418	-4.56333	0.00694865	0.816466	-2.6608
ROBO2	-1.04874	8.09584	-0.702122	0.515698	0.946123	-5.04643
FAM66E	-1.04842	2.22794	-1.43021	0.215371	0.897377	-4.53716
MT3	-1.04834	3.91287	-1.12256	0.315453	0.897377	-4.77297
POLR2I	-1.04786	9.70955	-2.7538	0.0426951	0.848324	-3.53916
ZNF718	-1.04785	4.73504	-1.05114	0.344001	0.897377	-4.82447
HCN4	-1.04701	3.37686	-0.893348	0.414891	0.914888	-4.93176
XCL1	-1.04652	5.58152	-0.654833	0.543131	0.955422	-5.07165
RASL10A	-1.04643	3.92721	-1.96325	0.110238	0.886391	-4.11225
SNAR-A3	-1.04605	1.52302	-1.0834	0.330841	0.897377	-4.80141
MRPS33	-1.04532	9.14959	-1.47324	0.204037	0.897377	-4.50302
NDUFB8	-1.04493	11.0962	-2.63882	0.048751	0.848324	-3.61556
GNB3	-1.04334	2.96788	-1.37186	0.231711	0.897377	-4.58314
CCDC107	-1.04249	9.04727	-1.62518	0.168499	0.891832	-4.38154
RHD	-1.04227	2.6573	-5.36325	0.00360373	0.805343	-2.42476
FBXO15	-1.04177	4.1399	-0.773745	0.476024	0.928328	-5.00574
HTRA1	-1.0401	11.239	-0.985972	0.371951	0.904692	-4.86997
SCRG1	-1.04005	2.36923	-0.831405	0.445749	0.923674	-4.97096
C11orf20	-1.03981	2.09422	-1.92766	0.115239	0.886391	-4.14023
MICAL2	-1.03967	10.1136	-2.32922	0.0703532	0.876909	-3.83382
C9orf50	-1.03942	3.58902	-1.39461	0.225204	0.897377	-4.56527
TSSK1B	-1.03879	1.56898	-1.73696	0.146369	0.891309	-4.29192
SNORD58C	-1.03847	1.60434	-3.91665	0.0125574	0.821344	-2.91073
GNG4	-1.03835	5.42489	-0.576304	0.590792	0.959216	-5.11043
CATSPERB	-1.03792	5.51233	-1.14085	0.308486	0.897377	-4.75953
LRRC37B	-1.03762	6.79522	-2.51616	0.0562845	0.856821	-3.6999
USE1	-1.03757	8.25623	-2.83078	0.0391113	0.844036	-3.48947
ADAT3	-1.03664	7.18524	-1.18877	0.290873	0.897377	-4.7239
LOC728643	-1.03565	7.83864	-3.70493	0.0154449	0.821344	-3.00662
INPP5E	-1.03528	8.4099	-4.99964	0.00481085	0.816466	-2.52341
GPR120	-1.0349	2.2086	-1.10634	0.32175	0.897377	-4.78481
MST1P9	-1.03481	5.31456	-1.15173	0.304406	0.897377	-4.7515
HSP90B3P	-1.03454	5.4228	-1.49851	0.197653	0.897377	-4.4829
CCL2	-1.03419	8.74437	-1.63869	0.165653	0.891832	-4.3707
MGC4473	-1.03408	2.50885	-1.88549	0.121474	0.886391	-4.17355
TSGA13	-1.03396	2.01534	-1.72842	0.14795	0.891832	-4.29875
LOC441046	-1.03347	2.86187	-1.81323	0.132989	0.886691	-4.23098
SGCD	-1.03302	8.53799	-1.31994	0.247237	0.897377	-4.62367
MPND	-1.03262	9.24622	-1.8748	0.12311	0.886391	-4.18202
ROPN1B	-1.03215	3.49193	-0.610308	0.569837	0.95726	-5.09413
C14orf37	-1.03144	5.16285	-1.14298	0.307683	0.897377	-4.75796
C14orf184	-1.03087	3.22887	-1.45237	0.209459	0.897377	-4.5196
TTC9B	-1.03081	1.72272	-4.34013	0.00846709	0.821344	-2.74029
RFPL1S	-1.03077	4.10985	-0.614931	0.567026	0.95726	-5.09186
C9orf9	-1.03066	7.729	-1.73748	0.146273	0.891309	-4.2915
DERL3	-1.03032	8.13035	-1.35453	0.236789	0.897377	-4.59672
ZNF853	-1.03015	7.07482	-1.1362	0.310245	0.897377	-4.76296
SLC28A3	-1.02891	5.33096	-0.483606	0.65026	0.979417	-5.15082
LOC100128292	-1.02833	5.10693	-3.45064	0.0199854	0.821344	-3.13212
LOC401010	-1.02829	6.04868	-1.75059	0.143879	0.887934	-4.281
FSTL4	-1.02823	4.37905	-0.96447	0.38158	0.908049	-4.88463
ANGPTL4	-1.02778	9.32966	-0.579552	0.58877	0.958968	-5.10891
ZNF653	-1.02747	7.21625	-2.26185	0.0763296	0.886391	-3.88357
TIFAB	-1.02684	3.07212	-1.1443	0.307187	0.897377	-4.75699
C1orf130	-1.02597	9.74656	-1.60471	0.172902	0.891832	-4.39795
ABCA1	-1.02574	9.47625	-2.39576	0.0649464	0.868238	-3.78543
HLX	-1.02567	7.27591	-1.95776	0.110995	0.886391	-4.11656
C16orf13	-1.02473	10.171	-1.29999	0.253457	0.897377	-4.63913
MUC4	-1.02437	9.83986	-0.504484	0.636577	0.974962	-5.14226
STX19	-1.02412	6.28417	-0.6361	0.554265	0.95726	-5.08126
MIF	-1.02358	13.5282	-2.44929	0.0609266	0.862744	-3.74708
LYNX1	-1.02358	7.88354	-0.879996	0.421397	0.916596	-4.94036
ACOT2	-1.02338	8.55534	-1.05284	0.343295	0.897377	-4.82327
OR11H4	-1.02323	1.51162	-2.18964	0.0833524	0.886391	-3.93772
LAMC2	-1.02306	12.3725	-1.60526	0.172783	0.891832	-4.39751
LIPE	-1.02257	6.38444	-1.64345	0.164663	0.891832	-4.36688
DPM3	-1.02225	9.72864	-1.54467	0.186493	0.895143	-4.44604
IL22	-1.02135	1.51068	-1.08326	0.330898	0.897377	-4.80151
C19orf70	-1.0209	9.69853	-2.07699	0.0957327	0.886391	-4.02374
RAB43	-1.01919	10.2454	-0.923293	0.400591	0.910035	-4.91218
FRZB	-1.01877	7.99607	-0.941911	0.391902	0.910035	-4.89981
ASTN1	-1.01789	4.69247	-0.663918	0.537785	0.954161	-5.06691
FAM129C	-1.01767	3.34485	-1.87773	0.12266	0.886391	-4.1797
ZNF688	-1.01747	7.95812	-1.57827	0.17876	0.893698	-4.41914
ANKRD45	-1.01683	5.49546	-1.31162	0.249813	0.897377	-4.63013
TRPC2	-1.01658	1.55787	-5.70534	0.00278288	0.805343	-2.34319
COLEC12	-1.01535	6.51822	-0.729252	0.500403	0.939373	-5.03136
ACTR1A	-1.01517	11.9153	-3.03669	0.0310795	0.830639	-3.36238
FAM156A	-1.01502	9.90242	-2.80036	0.0404855	0.844996	-3.50896
METRN	-1.01491	8.11067	-0.991087	0.36969	0.903575	-4.86645
FOXD4L1	-1.01447	3.62456	-0.9414	0.392139	0.910035	-4.90015
CLIP4	-1.01378	7.60279	-0.824458	0.449317	0.923674	-4.97524
C19orf24	-1.01297	10.11	-1.56897	0.18087	0.894087	-4.42659
WDR49	-1.01283	4.18408	-0.730344	0.499794	0.939373	-5.03074
SNTA1	-1.01256	8.05016	-0.85622	0.43318	0.922638	-4.95548
IQCF1	-1.01229	1.64083	-2.2046	0.0818421	0.886391	-3.92643
CACNB3	-1.01165	10.0072	-1.2651	0.26469	0.897377	-4.666
TMEM139	-1.01123	9.71955	-1.45055	0.209939	0.897377	-4.52105
NBL1	-1.01098	10.9907	-0.855328	0.433627	0.923018	-4.95604
TSSK6	-1.01089	4.93545	-1.54706	0.185931	0.895143	-4.44413
FAM57A	-1.01007	8.83949	-1.57219	0.180137	0.893698	-4.42401
C3orf50	-1.00988	2.15293	-2.82914	0.0391843	0.844036	-3.49051
NTRK1	-1.00964	2.51018	-1.87016	0.123829	0.886391	-4.18571
CCM2	-1.0091	10.3335	-3.34655	0.0222746	0.821344	-3.18692
C16orf48	-1.00905	9.11509	-1.6393	0.165527	0.891832	-4.37021
COX6A1	-1.0084	11.8528	-6.70045	0.00139947	0.805343	-2.15508
TGFB1	-1.00794	9.97996	-1.47911	0.202536	0.897377	-4.49835
KCNMB4	-1.00754	6.26409	-0.604015	0.573679	0.95726	-5.0972
AMICA1	-1.00702	7.06046	-1.33654	0.242168	0.897377	-4.61076
KRT75	-1.00677	3.09417	-0.449354	0.673052	0.986931	-5.16418
PLAC9	-1.00676	3.84993	-0.76969	0.478209	0.929057	-5.00812
LENG9	-1.00661	8.2709	-1.55663	0.183702	0.895067	-4.43647
B3GALT6	-1.0063	9.4657	-4.32526	0.00858139	0.821344	-2.74582
OR1F1	-1.00569	1.83116	-1.54971	0.185311	0.895143	-4.44201
DUXA	-1.00561	2.05103	-1.70762	0.151875	0.891832	-4.31542
SH2D5	-1.00548	2.62539	-1.8949	0.120054	0.886391	-4.16611
RRP12	-1.00503	10.2353	-3.66367	0.0160935	0.821344	-3.02621
NHLRC1	-1.00432	5.55007	-0.720775	0.505147	0.941012	-5.03611
SRD5A2	-1.00399	4.63456	-0.742471	0.493067	0.934687	-5.02386
CACNG7	-1.00365	1.55141	-1.0313	0.352317	0.897377	-4.83849
CCT6P1	-1.00359	6.9664	-5.18362	0.00414871	0.805343	-2.47184
GOLGA6C	-1.00279	1.85096	-2.7867	0.0411204	0.847447	-3.51778
GPR137	-1.00247	9.62805	-1.79058	0.136825	0.887149	-4.24904
SLC25A27	-1.00243	6.50873	-1.26004	0.266357	0.897377	-4.66988
MEIG1	-1.00232	2.82018	-1.33096	0.243862	0.897377	-4.61511
BFSP1	-1.00205	5.72967	-1.4333	0.214536	0.897377	-4.53471
TBL1X	-1.00188	8.93395	-0.904919	0.409318	0.912861	-4.92424
CILP2	-1.00134	5.1386	-0.627746	0.559278	0.95726	-5.08548
LOC100128640	-1.00112	4.4593	-1.46921	0.205073	0.897377	-4.50623
CCND2	-1.00013	9.10681	-1.36679	0.233185	0.897377	-4.58712
FGL2	1.0001	7.8452	1.40086	0.223447	0.897377	-4.56034
INPP5J	1.00015	7.66123	2.65507	0.0478393	0.848324	-3.6046
MUT	1.00027	9.27433	2.24392	0.0780122	0.886391	-3.89694
RSAD2	1.00056	7.34678	0.94989	0.388226	0.908761	-4.89446
LMO3	1.00081	4.49234	0.375274	0.723724	0.999256	-5.19003
MYO7B	1.00083	4.89884	0.578702	0.589299	0.959216	-5.10931
PAN2	1.00103	9.08299	1.97548	0.108573	0.886391	-4.10266
NDUFS1	1.00107	10.1607	2.70798	0.0450016	0.848324	-3.56929
C1orf107	1.00119	9.02897	2.4767	0.0589746	0.857279	-3.72764
NKD1	1.00204	5.66428	0.622836	0.562238	0.95726	-5.08793
TPST2	1.00223	9.3215	1.56137	0.182608	0.895067	-4.43267
XPNPEP2	1.00227	2.4566	0.978507	0.375271	0.907523	-4.87508
SERPINA4	1.00451	3.80494	0.433769	0.68356	0.99099	-5.16997
CD2AP	1.00469	10.4816	1.59272	0.175536	0.891832	-4.40756
LRCH2	1.0047	5.11352	0.605044	0.57305	0.95726	-5.0967
C6orf176	1.00486	2.9032	0.628648	0.558735	0.95726	-5.08503
EPHA2	1.00496	9.8121	1.37087	0.231998	0.897377	-4.58392
CCNA2	1.00616	8.79992	1.64597	0.164141	0.891832	-4.36486
TYRO3	1.00634	7.76047	1.82686	0.130733	0.886691	-4.22012
VTCN1	1.00661	10.5015	0.345778	0.744383	1	-5.19913
FHOD3	1.00831	6.75272	0.91148	0.406185	0.911393	-4.91995
KIF14	1.00852	7.54184	1.67561	0.158123	0.891832	-4.34108
IL10	1.0087	3.89471	1.29845	0.253945	0.897377	-4.64033
PTPRZ1	1.00918	2.36026	0.951984	0.387265	0.908761	-4.89306
MCL1	1.00933	12.9851	1.91766	0.116687	0.886391	-4.14812
TGOLN2	1.01015	12.2367	2.08651	0.0946142	0.886391	-4.0164
KIF2C	1.0104	8.82388	1.43677	0.213605	0.897377	-4.53197
TNFRSF13C	1.01043	3.26776	0.970404	0.378903	0.908049	-4.8806
SERINC5	1.01088	7.24773	2.89594	0.036341	0.844036	-3.44833
RAB37	1.01116	5.43508	1.95104	0.111928	0.886391	-4.12184
GSTM2	1.01121	10.7149	1.62643	0.168234	0.891832	-4.38054
SHC2	1.01145	7.41547	0.734569	0.497443	0.938026	-5.02835
H2BFWT	1.01206	1.50603	1.0832	0.330921	0.897377	-4.80155
UNC13C	1.01255	2.28236	0.930061	0.397415	0.910035	-4.9077
C2orf47	1.01306	8.34564	5.59918	0.00301134	0.805343	-2.36743
SYTL5	1.0133	4.08167	0.867452	0.427582	0.919518	-4.94837
POU4F1	1.01341	1.6275	0.962974	0.382258	0.908049	-4.88564
KCNJ9	1.01367	1.85304	1.50118	0.196989	0.897377	-4.48077
CLCN3	1.01379	9.55079	2.18291	0.0840421	0.886391	-3.94281
NUDT6	1.0138	6.16374	1.71542	0.150391	0.891832	-4.30917
PTPLB	1.01387	6.57945	0.892831	0.415142	0.91511	-4.9321
RPS12	1.01403	13.1885	1.60857	0.172064	0.891832	-4.39486
ST3GAL1	1.01418	10.437	1.4895	0.199905	0.897377	-4.49008
PCDHGA11	1.0142	3.80879	1.76959	0.140483	0.887227	-4.26581
ZDHHC23	1.01443	8.04979	2.68687	0.0461106	0.848324	-3.58331
CNNM4	1.01475	8.71216	1.84327	0.128071	0.886391	-4.20706
GRIN2A	1.01494	2.52882	0.715682	0.508013	0.942597	-5.03895
TTLL7	1.01511	6.39185	1.43673	0.213614	0.897377	-4.532
C8orf80	1.0155	2.82576	2.18926	0.0833915	0.886391	-3.93801
CNFN	1.01554	5.97873	0.886779	0.418082	0.915679	-4.936
EFHD1	1.01739	7.64541	1.04889	0.344935	0.897377	-4.82607
WDR67	1.01861	6.95333	2.69537	0.0456606	0.848324	-3.57766
SLC2A10	1.01887	8.62809	1.69036	0.155212	0.891832	-4.32925
C3AR1	1.01928	7.28237	1.31016	0.250268	0.897377	-4.63126
MCM4	1.01931	9.79505	2.87638	0.0371487	0.844036	-3.46059
CCDC102B	1.0196	5.2453	1.49469	0.198605	0.897377	-4.48595
SHC4	1.01979	3.4792	1.77356	0.139784	0.887149	-4.26264
RAB39B	1.01988	4.1242	0.650618	0.545623	0.955829	-5.07383
OPN4	1.02017	1.63089	1.28688	0.257627	0.897377	-4.64926
SLMO2	1.02053	10.7085	3.61609	0.0168806	0.821344	-3.04915
DMRT1	1.02064	1.84043	1.42801	0.215965	0.897377	-4.5389
LOC285548	1.0215	1.74391	1.11919	0.316753	0.897377	-4.77544
ZNF192	1.0215	7.05652	1.319	0.247528	0.897377	-4.62441
HAT1	1.02242	9.74145	3.36733	0.0217944	0.821344	-3.17582
GZMB	1.02288	6.06302	1.00152	0.365115	0.901583	-4.85926
TOMM40L	1.02322	8.30795	1.21437	0.281841	0.897377	-4.70463
CLYBL	1.02337	6.11818	3.16491	0.0270268	0.82257	-3.28749
AGMAT	1.02382	6.08916	0.968344	0.37983	0.908049	-4.882
TAF2	1.02404	9.03713	3.85493	0.0133291	0.821344	-2.93791
MAGEA10	1.02409	1.51204	1.8878	0.121125	0.886391	-4.17173
TMEM182	1.02526	6.50844	1.28727	0.2575	0.897377	-4.64895
RPL19P12	1.02541	5.51727	1.35661	0.236174	0.897377	-4.59509
RPL39L	1.02567	8.00158	2.12296	0.0904584	0.886391	-3.98842
FLJ45983	1.02589	2.36173	0.954641	0.38605	0.908761	-4.89127
C6orf211	1.02634	9.37958	2.67947	0.0465069	0.848324	-3.58825
LYPD6	1.02646	6.96871	2.12126	0.0906479	0.886391	-3.98972
MAGEC2	1.02693	1.51346	1.23193	0.275792	0.897377	-4.69132
PBK	1.02694	8.06649	1.37225	0.231599	0.897377	-4.58284
DGCR11	1.02734	5.58176	2.05841	0.0979569	0.886391	-4.03809
CFHR5	1.02755	1.51378	1.08329	0.330884	0.897377	-4.80149
CXCL11	1.02759	6.00825	1.43637	0.213712	0.897377	-4.53229
ATOH8	1.02782	6.09509	0.819495	0.45188	0.923674	-4.97828
HOXC4	1.02799	3.85426	0.754485	0.486468	0.932312	-5.01696
UBXN7	1.02823	7.4577	1.58252	0.177807	0.893181	-4.41574
PRKCH	1.02868	8.81712	1.85615	0.12602	0.886391	-4.19682
TFDP3	1.02889	1.51444	1.88362	0.12176	0.886391	-4.17504
SLC35F1	1.02892	3.96062	0.980803	0.374247	0.907028	-4.87351
EZR	1.02898	13.6847	1.70208	0.152938	0.891832	-4.31986
ITIH5L	1.02937	2.75297	0.751079	0.488332	0.93284	-5.01893
SERPINA11	1.0299	4.96314	0.344836	0.745047	1	-5.19941
S100A7A	1.02998	4.9979	0.272899	0.796464	1	-5.21859
C1orf210	1.03009	8.89225	3.10029	0.0289888	0.826775	-3.32482
CYP2E1	1.03027	5.84894	1.07693	0.333445	0.897377	-4.80607
ABCA11P	1.03046	6.49236	2.82842	0.0392164	0.844036	-3.49098
LOC374443	1.03101	5.94905	1.63832	0.165732	0.891832	-4.371
KIAA1919	1.03146	7.34142	2.36174	0.067652	0.874914	-3.81008
SCML1	1.03148	7.10025	1.44726	0.210809	0.897377	-4.52366
LOC100133957	1.03164	2.27745	1.4543	0.208951	0.897377	-4.51807
SLC25A43	1.03178	7.76706	2.07793	0.0956209	0.886391	-4.02301
PPP1R1B	1.03222	9.90363	0.323967	0.759822	1	-5.20541
HHIPL1	1.03233	5.37104	2.45062	0.0608298	0.862744	-3.74613
MYPN	1.03235	1.63698	1.87872	0.122508	0.886391	-4.17892
CASC5	1.03311	6.56431	1.52003	0.192369	0.897377	-4.46573
BMP4	1.03316	6.66392	0.681957	0.527277	0.949496	-5.05735
MPZ	1.0338	3.74067	1.79851	0.135469	0.887149	-4.24271
COL4A3	1.03382	3.07006	1.33806	0.241712	0.897377	-4.60958
RC3H2	1.03397	7.55157	2.05669	0.0981651	0.886391	-4.03942
SRL	1.03422	3.8972	1.47294	0.204114	0.897377	-4.50326
ARL4D	1.03444	9.16208	0.506426	0.635313	0.974962	-5.14144
FAM5C	1.03449	2.77664	0.988173	0.370977	0.904135	-4.86846
STK17B	1.03452	8.93222	2.6051	0.0507036	0.848324	-3.63845
RFC3	1.03503	8.79526	2.234	0.07896	0.886391	-3.90436
MGC14436	1.03516	1.51758	1.34315	0.24018	0.897377	-4.60561
PI4K2B	1.03541	9.02041	2.14102	0.0884712	0.886391	-3.97462
STRC	1.03542	5.46845	1.10064	0.323989	0.897377	-4.78895
NAA50	1.03566	11.5035	3.59401	0.017261	0.821344	-3.05994
APOBEC3B	1.03598	7.49512	1.72923	0.147799	0.891832	-4.2981
GALNT10	1.03603	9.95422	0.983962	0.372843	0.905141	-4.87135
MPP1	1.03623	7.87915	1.86216	0.125075	0.886391	-4.19205
HPCA	1.03641	2.69533	1.73324	0.147056	0.891832	-4.2949
ANGPT2	1.03662	9.05935	2.58204	0.0520893	0.848324	-3.65424
PCDHGA8	1.03665	3.49286	0.637969	0.553147	0.95726	-5.08031
TUBB1	1.03677	4.15725	2.78487	0.041206	0.847447	-3.51896
APOBEC3C	1.03723	6.63055	1.38613	0.227609	0.897377	-4.57194
EIF2AK3	1.03743	9.47819	2.57477	0.0525351	0.849724	-3.65924
AURKA	1.03768	8.47997	1.40884	0.221223	0.897377	-4.55405
ACOT4	1.03779	6.70453	1.21736	0.280801	0.897377	-4.70236
FAM155A	1.0382	6.00406	0.977751	0.375609	0.907695	-4.87559
LOC440925	1.03836	5.3355	0.491147	0.645299	0.977956	-5.14777
HMGA1	1.03836	12.0508	1.21357	0.282119	0.897377	-4.70523
RD3	1.03838	1.94702	0.7376	0.495761	0.937005	-5.02663
C12orf35	1.0387	11.1184	1.22234	0.279082	0.897377	-4.6986
TBX4	1.03928	1.76284	1.29617	0.254667	0.897377	-4.64209
EPRS	1.0402	11.4526	2.54698	0.0542769	0.856509	-3.67844
ATF6	1.04039	10.1866	2.26051	0.076454	0.886391	-3.88457
MAP3K15	1.04046	2.27985	0.697761	0.518187	0.947348	-5.04881
UBD	1.04052	7.67936	0.517674	0.628018	0.972667	-5.13668
PDCL2	1.04082	2.28983	1.4265	0.216376	0.897377	-4.5401
PCDHA3	1.04137	3.85956	0.568718	0.595531	0.960641	-5.11396
GPR126	1.04142	6.96151	1.82507	0.131027	0.886691	-4.22154
LOC339290	1.04151	7.00002	1.04135	0.348085	0.897377	-4.83141
SERINC3	1.04161	10.4936	2.77135	0.0418467	0.848324	-3.52773
C1orf96	1.04188	8.23806	2.06321	0.0973763	0.886391	-4.03437
SPG20	1.0425	10.0647	3.30085	0.0233735	0.821344	-3.21163
LPCAT2	1.04289	9.37296	1.70327	0.152709	0.891832	-4.3189
KLF7	1.04376	5.61792	2.59559	0.05127	0.848324	-3.64495
COL11A1	1.04439	2.9713	1.12491	0.314553	0.897377	-4.77125
USP1	1.04528	9.55301	1.91534	0.117026	0.886391	-4.14996
PAX6	1.04528	4.9111	0.644089	0.549498	0.956227	-5.07719
GEM	1.04537	8.22106	0.772426	0.476733	0.928569	-5.00651
SPC25	1.04566	7.06129	1.698	0.153726	0.891832	-4.32313
KIAA1324L	1.04617	5.73064	0.632202	0.5566	0.95726	-5.08324
SLC16A12	1.04661	5.58948	0.540343	0.613464	0.967746	-5.12682
ITGA2B	1.04684	4.89151	1.183	0.292946	0.897377	-4.72822
PLA2G4A	1.04717	9.02609	0.714431	0.508718	0.942827	-5.03964
HELB	1.04839	5.03726	2.41977	0.0631084	0.866048	-3.76816
CDC5L	1.04955	9.73066	3.52908	0.0184382	0.821344	-3.09217
COLEC10	1.05043	2.04114	2.52446	0.0557356	0.856509	-3.6941
SLC25A40	1.05089	6.41	1.80631	0.13415	0.887138	-4.23649
HEPHL1	1.05101	2.24939	1.07208	0.335407	0.897377	-4.80954
ACVR1C	1.05111	4.00263	0.976162	0.376319	0.908049	-4.87668
S100A3	1.0513	5.20875	1.80734	0.133976	0.887138	-4.23567
UCHL5	1.05139	8.75026	2.02249	0.102412	0.886391	-4.06595
ZBTB41	1.05145	9.05297	3.18817	0.0263579	0.821344	-3.27425
CD40LG	1.05186	4.14509	1.52603	0.190923	0.897377	-4.46094
OSTCL	1.05193	3.08714	1.99611	0.105823	0.886391	-4.08653
USP46	1.05222	8.7874	3.14067	0.0277446	0.826775	-3.3014
RLBP1	1.05223	1.64692	1.17396	0.296219	0.897377	-4.73498
TMEM123	1.05274	12.7726	4.30205	0.00876343	0.821344	-2.75453
GAGE4	1.05315	1.52658	1.08344	0.330826	0.897377	-4.80138
SGCG	1.05323	1.52661	1.08344	0.330825	0.897377	-4.80138
HOXD1	1.0535	3.95294	0.648276	0.547011	0.955838	-5.07504
SLC25A24	1.05439	9.89743	3.16939	0.0268967	0.82257	-3.28494
PCDHGA4	1.0544	4.2644	0.874894	0.423904	0.917826	-4.94363
MTNR1A	1.05526	1.52763	1.22776	0.277217	0.897377	-4.69448
NUDCD1	1.05528	8.7306	2.44251	0.06142	0.862744	-3.7519
CT62	1.0555	1.88191	2.02889	0.101604	0.886391	-4.06098
ATP1A1	1.05601	13.7018	3.12698	0.0281596	0.826775	-3.30931
REL	1.05634	5.83301	2.01951	0.102793	0.886391	-4.06828
APH1A	1.05659	12.4293	1.79721	0.135691	0.887149	-4.24375
SLC40A1	1.05728	13.4505	0.782665	0.471243	0.926369	-5.00047
IL1A	1.05773	3.54203	0.824138	0.449482	0.923674	-4.97544
ADAM10	1.05819	10.0252	1.78957	0.136999	0.887149	-4.24985
TAS2R38	1.05849	1.52924	1.85837	0.12567	0.886391	-4.19506
C2orf82	1.05927	3.39886	0.934246	0.395461	0.910035	-4.90492
RGS7BP	1.05937	4.35218	0.893272	0.414928	0.914888	-4.93181
OLFML2A	1.05962	8.16056	1.02925	0.353182	0.897377	-4.83992
KIAA1244	1.05974	8.0746	1.00521	0.363509	0.901005	-4.8567
EDIL3	1.05979	4.94191	1.21299	0.282322	0.897377	-4.70567
NEK2	1.06006	8.80513	1.96254	0.110335	0.886391	-4.11281
ALOX12P2	1.06011	3.67335	0.773206	0.476314	0.928422	-5.00606
E2F1	1.06109	8.20856	1.56267	0.18231	0.895067	-4.43163
ZKSCAN3	1.06209	5.78833	3.73601	0.0149762	0.821344	-2.99207
CTSL1	1.06241	10.8103	2.66399	0.0473473	0.848324	-3.59861
CYBB	1.06282	8.94797	0.948877	0.388691	0.908919	-4.89514
ITGA1	1.06355	8.80148	1.08885	0.328662	0.897377	-4.79748
LOC641367	1.06406	3.22526	2.15393	0.0870805	0.886391	-3.96479
ZBTB2	1.06461	8.65648	4.03817	0.0111849	0.821344	-2.85902
CD300A	1.06504	7.34652	1.24082	0.272776	0.897377	-4.68456
ZBTB37	1.06581	4.20268	2.1329	0.0893589	0.886391	-3.98082
MCM2	1.06593	10.0295	2.19513	0.0827954	0.886391	-3.93358
TSNAX	1.06615	9.87496	3.72123	0.0151971	0.821344	-2.99897
ILF2	1.06629	12.2744	2.45396	0.0605888	0.862744	-3.74375
PDE1C	1.06673	2.39551	3.3621	0.0219141	0.821344	-3.1786
GTF2H3	1.06676	7.00499	2.53264	0.0552006	0.856509	-3.6884
C1orf116	1.0672	8.47764	1.27987	0.259879	0.897377	-4.65465
PLA2G4C	1.06761	6.07766	3.89293	0.0128477	0.821344	-2.92111
TMEM22	1.06793	5.59648	1.43074	0.215228	0.897377	-4.53674
C18orf18	1.06795	3.43563	1.44225	0.212138	0.897377	-4.52762
TNFRSF12A	1.068	10.4049	1.23654	0.274225	0.897377	-4.68782
HCG4	1.06849	3.15009	0.919919	0.402182	0.910035	-4.91441
SIGLEC10	1.06873	6.93144	1.23047	0.276292	0.897377	-4.69243
WDR47	1.06917	8.45153	1.73072	0.147522	0.891832	-4.29691
CTNND2	1.06951	4.59067	0.599786	0.57627	0.95726	-5.09926
HS3ST2	1.07024	3.94775	0.952679	0.386947	0.908761	-4.89259
ALDOC	1.07038	8.42918	0.899532	0.411905	0.912927	-4.92775
SEC24A	1.07063	9.4933	6.02648	0.00220713	0.805343	-2.27522
TCFL5	1.07108	7.76904	1.43381	0.2144	0.897377	-4.53432
MAPT	1.0714	4.43669	1.25838	0.266907	0.897377	-4.67115
RASGEF1A	1.07155	6.45607	0.514543	0.630044	0.973596	-5.13802
HLA-DMA	1.07156	10.462	0.965263	0.381222	0.908049	-4.88409
TARS2	1.07225	9.53114	2.02963	0.10151	0.886391	-4.0604
KANK1	1.07228	9.5598	1.75305	0.143436	0.887934	-4.27904
ZNF367	1.07364	6.71041	1.86455	0.124701	0.886391	-4.19016
GPR89A	1.07386	9.94735	3.20543	0.0258739	0.821344	-3.2645
EFEMP1	1.07478	8.4255	1.62053	0.169489	0.891832	-4.38527
WSCD1	1.07556	4.87998	1.55803	0.18338	0.895067	-4.43535
DHDPSL	1.07561	4.60064	1.11751	0.317404	0.897377	-4.77667
CKS1B	1.07579	9.78496	3.30251	0.0233324	0.821344	-3.21072
LOC389791	1.07581	3.50895	1.38174	0.228863	0.897377	-4.57538
SHANK2	1.07585	8.03914	0.794483	0.464963	0.924695	-4.99343
MAL2	1.0759	11.3779	2.63674	0.0488688	0.848324	-3.61697
COPA	1.07616	12.7711	4.3939	0.00806845	0.821344	-2.72052
[truncated: 1,475 more rows]
